# Supplementary material for: Characterization of trans-spliced chimeric RNAs: insights into the mechanism of trans-splicing
Source: NAR Genom Bioinform. 2024 Jun 6;6(2):lqae067. doi: 10.1093/nargab/lqae067 (PMC11155486; doi:10.1093/nargab/lqae067)
Supplement: lqae067_Supplemental_Files [file lqae067_supplemental_files.zip]

Archive with 3 entries (3 files):
- supplemental_figures.docx
- supplemental_methods.docx
- supplemental_tables.xlsx
