# Supplementary material for: Characterization of trans-spliced chimeric RNAs: insights into the mechanism of trans-splicing
Source: NAR Genom Bioinform. 2024 Jun 6;6(2):lqae067. doi: 10.1093/nargab/lqae067 (PMC11155486; doi:10.1093/nargab/lqae067)
Supplement: lqae067_Supplemental_Files [file lqae067_supplemental_files.zip › supplemental_tables.xlsx]

## Sheet: Table_S1
Table S1: Summary of RNA-seq samples. A total of 86 samples were obtained from five studies.
SRA_Study	Run	tissue	dev_stage	cell_type
DRP003589	DRR075500	NA	32-cell stage embryo	NA
DRP003589	DRR075501	NA	32-cell stage embryo	NA
DRP003589	DRR075502	NA	64-cell stage embryo	NA
DRP003589	DRR075503	NA	64-cell stage embryo	NA
DRP003589	DRR075504	NA	112-cell stage embryo	NA
DRP003589	DRR075505	NA	112-cell stage embryo	NA
DRP003810	DRR032681	NA	stage 10 (initial gastrula)	NA
DRP003810	DRR032682	NA	stage 10 (initial gastrula)	NA
DRP003810	DRR032683	NA	stage 12 (mid gastrula)	NA
DRP003810	DRR032684	NA	stage 12 (mid gastrula)	NA
DRP003810	DRR032685	NA	stage 14 (early Neurula)	NA
DRP003810	DRR032686	NA	stage 14 (early Neurula)	NA
DRP003810	DRR032687	NA	stage 14 (early Neurula)	NA
DRP003810	DRR032688	NA	stage 16 (late Neurula)	NA
DRP003810	DRR032689	NA	stage 16 (late Neurula)	NA
DRP003810	DRR032690	NA	stage 16 (late Neurula)	NA
DRP003810	DRR032691	NA	stage 19 (early Tailbud)	NA
DRP003810	DRR032692	NA	stage 19 (early Tailbud)	NA
DRP003810	DRR032693	NA	stage 19 (early Tailbud)	NA
DRP003810	DRR032694	NA	stage 1 (fertilized egg)	NA
DRP003810	DRR032695	NA	stage 1 (fertilized egg)	NA
DRP003810	DRR032696	NA	stage 22 (mid Tailbud)	NA
DRP003810	DRR032697	NA	stage 22 (mid Tailbud)	NA
DRP003810	DRR032698	NA	stage 24 (late Tailbud)	NA
DRP003810	DRR032699	NA	stage 24 (late Tailbud)	NA
DRP003810	DRR032700	NA	stage 27 (early swimming larva)	NA
DRP003810	DRR032701	NA	stage 27 (early swimming larva)	NA
DRP003810	DRR032702	NA	stage 29 (late swimming larva)	NA
DRP003810	DRR032703	NA	stage 29 (late swimming larva)	NA
DRP003810	DRR032704	NA	stage 29 (late swimming larva)	NA
DRP003810	DRR032705	NA	stage 2 (2 cell stage)	NA
DRP003810	DRR032706	NA	stage 2 (2 cell stage)	NA
DRP003810	DRR032707	NA	stage 2 (2 cell stage)	NA
DRP003810	DRR032708	NA	stage 35 (early rotation)	NA
DRP003810	DRR032709	NA	stage 35 (early rotation)	NA
DRP003810	DRR032710	NA	stage 37 (late rotation)	NA
DRP003810	DRR032711	NA	stage 37 (late rotation)	NA
DRP003810	DRR032712	NA	stage 38 (early juvenile I)	NA
DRP003810	DRR032713	NA	stage 38 (early juvenile I)	NA
DRP003810	DRR032714	NA	stage 40 (mid juvenile)	NA
DRP003810	DRR032715	NA	stage 40 (mid juvenile)	NA
DRP003810	DRR032716	NA	stage 4 (8 cell stage)	NA
DRP003810	DRR032717	NA	stage 4 (8 cell stage)	NA
DRP003810	DRR032718	NA	stage 5 (16 cell stage)	NA
DRP003810	DRR032719	NA	stage 5 (16 cell stage)	NA
DRP003810	DRR032720	NA	stage 6 (32 cell stage)	NA
DRP003810	DRR032721	NA	stage 6 (32 cell stage)	NA
DRP003810	DRR032722	NA	stage 6 (32 cell stage)	NA
DRP003810	DRR032723	NA	stage 8 (64 cell stage)	NA
DRP003810	DRR032724	NA	stage 8 (64 cell stage)	NA
DRP003810	DRR032725	NA	stage 8 (64 cell stage)	NA
DRP003810	DRR032726	NA	stage Adult	NA
DRP003810	DRR032727	NA	stage Adult	NA
DRP003810	DRR032728	NA	stage Late Juvenile	NA
DRP003810	DRR032729	NA	stage Late Juvenile	NA
SRP042651	SRR1324854	gonad+muscle	NA	NA
SRP042651	SRR1324856	gonad+muscle	NA	NA
SRP042651	SRR1324857	gonad+muscle	NA	NA
SRP042651	SRR1324858	gonad+muscle	NA	NA
SRP042651	SRR1324859	gonad+muscle	NA	NA
SRP042651	SRR1324860	gonad+muscle	NA	NA
SRP042651	SRR1324861	gonad+muscle	NA	NA
SRP042651	SRR1324862	gonad+muscle	NA	NA
DRP002800	DRR033088	NA	late gastrula embryo	NA
DRP002800	DRR033089	NA	late gastrula embryo	NA
DRP002800	DRR033090	NA	late gastrula embryo	NA
SRP108938/GSE99845	SRR5661664	NA	Late tailbud I	Trunk ventral cells
SRP108938/GSE99845	SRR5661666	NA	Late tailbud I	Trunk ventral cells
SRP108938/GSE99845	SRR5661668	NA	Late tailbud II	Trunk ventral cells
SRP108938/GSE99845	SRR5661669	NA	Late tailbud II	Trunk ventral cells
SRP108938/GSE99845	SRR5661670	NA	Hatching larva	Trunk ventral cells
SRP108938/GSE99845	SRR5661671	NA	Hatching larva	Trunk ventral cells
SRP108938/GSE99845	SRR5661672	NA	Hatching larva	Trunk ventral cells
SRP108938/GSE99845	SRR5661673	NA	Hatching larva	Trunk ventral cells
SRP108938/GSE99845	SRR5661674	NA	Late tailbud I	Trunk ventral cells
SRP108938/GSE99845	SRR5661675	NA	Late tailbud I	Trunk ventral cells
SRP108938/GSE99845	SRR5661676	NA	Late tailbud II	Trunk ventral cells
SRP108938/GSE99845	SRR5661677	NA	Late tailbud II	Trunk ventral cells
SRP108938/GSE99845	SRR5661678	NA	Hatching larva	Trunk ventral cells
SRP108938/GSE99845	SRR5661679	NA	Hatching larva	Trunk ventral cells
SRP108938/GSE99845	SRR5661680	NA	Hatching larva	Trunk ventral cells
SRP108938/GSE99845	SRR5661681	NA	Hatching larva	Trunk ventral cells

## Sheet: Table_S2
Table S2: Adapter sequences. 5' and 3'-adapter sequences used for read trimming are shown.
SRA_Study	5'-adapters	3'-adapters
DRP003589	None	None
DRP003810, DRP002800, SRP108938	>Illumina Single End Sequencing Primer (TruSeq Universal Adapter Suffix) ACACTCTTTCCCTACACGACGCTCTTCCGATCT	>Index PCR Primer Suffix (Rev) AGATCGGAAGAGCACACGTCTGAACTCCAGTCAC
SRP042651	>SMART_II_oligo AAGCAGTGGTATCAACGCAGAGTACGCGGG >Illumina_Single/Paired_End_Sequencing_Primer_1 ACACTCTTTCCCTACACGACGCTCTTCCGATCT >Illumina_Single/Paired_End_PCR_Primer_1/TruSeq_Universal_Adapter AATGATACGGCGACCACCGAGATCTACACTCTTTCCCTACACGACGCTCTTCCGATCT	>SMART_II_oligo_Rev CCCGCGTACTCTGCGTTGATACCACTGCTT >Illumina_Paired_End_Sequencing_Primer_2_Rev AGATCGGAAGAGCGGTTCAGCAGGAATGCCGAGACCG >Illumina_Single_End_PCR_Primer_2_Rev AGATCGGAAGAGCTCGTATGCCGTCTTCTGCTTG >Illumina_Paired_End_PCR_Primer_2_Rev AGATCGGAAGAGCGGTTCAGCAGGAATGCCGAGACCGATCTCGTATGCCGTCTTCTGCTTG

## Sheet: Table_S3
Table S3: A list of Ciona genes whose TSSs were identified. The TSS and TAS represent transcription start site and trans-splice acceptor site positions, respecitvely.
Group	Gene	Chr	Str	TSS	TAS	1st_donor_site_score	Trans-splicing_ratio
TS-1stAS	KY2019:KY.Chr1.1226	Chr1	+	6435834	6437128	6.53	49.2
TS-1stAS	KY2019:KY.Chr1.1409	Chr1	+	7772638	7772846	10.49	0.1
TS-1stAS	KY2019:KY.Chr1.1421	Chr1	+	7893127	7893926	4.36	1.4
TS-1stAS	KY2019:KY.Chr1.1497	Chr1	+	8402826	8403480	5.87	94.5
TS-1stAS	KY2019:KY.Chr1.1770	Chr1	+	9895216	9896316	8.46	95.9
TS-1stAS	KY2019:KY.Chr1.1775	Chr1	+	9925421	9926152	8.31	1.2
TS-1stAS	KY2019:KY.Chr1.1806	Chr1	+	10152382	10152886	7.61	0.1
TS-1stAS	KY2019:KY.Chr1.1814	Chr1	+	10193103	10193752	6.36	3.2
TS-1stAS	KY2019:KY.Chr1.1880	Chr1	+	10570198	10570375	10.08	0.3
TS-1stAS	KY2019:KY.Chr1.1942	Chr1	+	10918659	10919360	-0.16	90.8
TS-1stAS	KY2019:KY.Chr1.1946	Chr1	+	10969062	10971527	9.54	93.4
TS-1stAS	KY2019:KY.Chr1.2093	Chr1	+	11795725	11796088	8.31	39.8
TS-1stAS	KY2019:KY.Chr1.2191	Chr1	+	12470207	12470519	10.49	0.1
TS-1stAS	KY2019:KY.Chr1.2269	Chr1	+	13002548	13003033	6.23	84.7
TS-1stAS	KY2019:KY.Chr1.2284	Chr1	+	13079191	13080324	6.99	2.2
TS-1stAS	KY2019:KY.Chr1.2297	Chr1	+	13146774	13147560	10.47	0.2
TS-1stAS	KY2019:KY.Chr1.232	Chr1	+	1365530	1365841	11	3.4
TS-1stAS	KY2019:KY.Chr1.2334	Chr1	+	13315695	13315832	8.54	99.5
TS-1stAS	KY2019:KY.Chr1.2371	Chr1	+	13576318	13576645	6.69	3.8
TS-1stAS	KY2019:KY.Chr1.2415	Chr1	+	13926044	13926568	9.55	1.7
TS-1stAS	KY2019:KY.Chr1.2559	Chr1	+	15210778	15210953	8.14	99.3
TS-1stAS	KY2019:KY.Chr1.2575	Chr1	+	15284861	15285294	7.31	23.3
TS-1stAS	KY2019:KY.Chr1.601	Chr1	+	2286773	2287163	8.14	5.3
TS-1stAS	KY2019:KY.Chr1.711	Chr1	+	3006362	3006805	10.65	0
TS-1stAS	KY2019:KY.Chr1.859	Chr1	+	3798261	3798633	8.62	0.1
TS-1stAS	KY2019:KY.Chr1.992	Chr1	+	4813822	4814019	7.15	17
TS-1stAS	KY2019:KY.Chr1.1369	Chr1	-	7542140	7538773	5.85	93.2
TS-1stAS	KY2019:KY.Chr1.1400	Chr1	-	7726758	7726562	4.99	99.3
TS-1stAS	KY2019:KY.Chr1.1420	Chr1	-	7891154	7890966	3.1	0.2
TS-1stAS	KY2019:KY.Chr1.1436	Chr1	-	8033972	8033303	4.51	99.2
TS-1stAS	KY2019:KY.Chr1.1468	Chr1	-	8236005	8233082	9.24	86.8
TS-1stAS	KY2019:KY.Chr1.147	Chr1	-	747549	746364	8.99	0.5
TS-1stAS	KY2019:KY.Chr1.1555	Chr1	-	8703835	8703439	11.08	92.2
TS-1stAS	KY2019:KY.Chr1.1650	Chr1	-	9203657	9203309	5.88	1.2
TS-1stAS	KY2019:KY.Chr1.1672	Chr1	-	9326983	9325786	1.24	14.9
TS-1stAS	KY2019:KY.Chr1.1748	Chr1	-	9755852	9755394	7.75	0.5
TS-1stAS	KY2019:KY.Chr1.1767	Chr1	-	9885762	9885187	10.47	41.8
TS-1stAS	KY2019:KY.Chr1.1794	Chr1	-	10101013	10100890	10.24	0.9
TS-1stAS	KY2019:KY.Chr1.1827	Chr1	-	10263334	10263220	0.13	0.6
TS-1stAS	KY2019:KY.Chr1.189	Chr1	-	1004075	1003448	6.65	98.5
TS-1stAS	KY2019:KY.Chr1.2007	Chr1	-	11321621	11321241	8.65	99.5
TS-1stAS	KY2019:KY.Chr1.2061	Chr1	-	11607002	11606107	6.9	98.9
TS-1stAS	KY2019:KY.Chr1.214	Chr1	-	1271740	1269375	9.66	99.9
TS-1stAS	KY2019:KY.Chr1.2141	Chr1	-	12074050	12073527	11.01	98.5
TS-1stAS	KY2019:KY.Chr1.226	Chr1	-	1346500	1346092	10.47	25.7
TS-1stAS	KY2019:KY.Chr1.2289	Chr1	-	13119251	13118627	6.42	6
TS-1stAS	KY2019:KY.Chr1.2346	Chr1	-	13403887	13403019	2.78	3
TS-1stAS	KY2019:KY.Chr1.2353	Chr1	-	13463022	13459894	6.69	10
TS-1stAS	KY2019:KY.Chr1.2380	Chr1	-	13658888	13658485	4.37	60.6
TS-1stAS	KY2019:KY.Chr1.244	Chr1	-	1501337	1499074	3.68	68
TS-1stAS	KY2019:KY.Chr1.2574	Chr1	-	15283779	15283504	5.91	92.8
TS-1stAS	KY2019:KY.Chr1.2614	Chr1	-	15574346	15574005	10.74	0.1
TS-1stAS	KY2019:KY.Chr1.33	Chr1	-	199915	197787	5.96	39.7
TS-1stAS	KY2019:KY.Chr1.756	Chr1	-	3320115	3319904	7.12	9.6
TS-1stAS	KY2019:KY.Chr1.813	Chr1	-	3496514	3495937	5.8	95.3
TS-1stAS	KY2019:KY.Chr1.819	Chr1	-	3527435	3526929	1.18	41.1
TS-1stAS	KY2019:KY.Chr10.1029	Chr10	+	5551998	5552436	9.79	84.2
TS-1stAS	KY2019:KY.Chr10.1158	Chr10	+	6266114	6266411	10.47	17.5
TS-1stAS	KY2019:KY.Chr10.1204	Chr10	+	6690042	6690722	8.62	0.1
TS-1stAS	KY2019:KY.Chr10.1236	Chr10	+	6857030	6857579	9.66	0.1
TS-1stAS	KY2019:KY.Chr10.1245	Chr10	+	6902659	6903376	2.56	97.9
TS-1stAS	KY2019:KY.Chr10.1292	Chr10	+	7285936	7286540	11.81	1.2
TS-1stAS	KY2019:KY.Chr10.1313	Chr10	+	7385007	7385284	5.28	30.5
TS-1stAS	KY2019:KY.Chr10.1341	Chr10	+	7583936	7584195	6.22	91.6
TS-1stAS	KY2019:KY.Chr10.1424	Chr10	+	8242292	8242740	6.64	0.2
TS-1stAS	KY2019:KY.Chr10.318	Chr10	+	1992588	1992849	5.55	78.2
TS-1stAS	KY2019:KY.Chr10.573	Chr10	+	2085422	2085550	7.81	2.8
TS-1stAS	KY2019:KY.Chr10.576	Chr10	+	2108997	2109312	7.65	85.3
TS-1stAS	KY2019:KY.Chr10.750	Chr10	+	3561894	3563694	9.27	21.8
TS-1stAS	KY2019:KY.Chr10.1148	Chr10	-	6230934	6230748	8.14	7
TS-1stAS	KY2019:KY.Chr10.1355	Chr10	-	7722330	7721300	7.83	14.7
TS-1stAS	KY2019:KY.Chr10.1421	Chr10	-	8222075	8221799	8.62	0.8
TS-1stAS	KY2019:KY.Chr10.29	Chr10	-	207161	206849	2.88	56.9
TS-1stAS	KY2019:KY.Chr10.54	Chr10	-	340089	339976	8.27	52.7
TS-1stAS	KY2019:KY.Chr10.657	Chr10	-	2835914	2832468	11.08	0
TS-1stAS	KY2019:KY.Chr10.928	Chr10	-	4852619	4852082	6.97	0.2
TS-1stAS	KY2019:KY.Chr11.13	Chr11	+	50852	51119	5.41	0.3
TS-1stAS	KY2019:KY.Chr11.1308	Chr11	+	8492652	8492984	7.58	39.2
TS-1stAS	KY2019:KY.Chr11.16	Chr11	+	65223	65906	2.53	0.1
TS-1stAS	KY2019:KY.Chr11.20	Chr11	+	71212	71658	8.55	8.6
TS-1stAS	KY2019:KY.Chr11.223	Chr11	+	1179811	1180267	8.56	0
TS-1stAS	KY2019:KY.Chr11.285	Chr11	+	1678364	1679034	5.05	33.9
TS-1stAS	KY2019:KY.Chr11.511	Chr11	+	3366462	3367334	10.74	0.9
TS-1stAS	KY2019:KY.Chr11.609	Chr11	+	4252124	4252502	10.08	56.3
TS-1stAS	KY2019:KY.Chr11.661	Chr11	+	4601221	4601437	8.46	0.1
TS-1stAS	KY2019:KY.Chr11.7	Chr11	+	34589	34941	6.3	27.7
TS-1stAS	KY2019:KY.Chr11.719	Chr11	+	5062762	5063376	10.57	3.7
TS-1stAS	KY2019:KY.Chr11.757	Chr11	+	5399595	5401242	7.96	95.7
TS-1stAS	KY2019:KY.Chr11.887	Chr11	+	6263587	6264484	9.33	57.8
TS-1stAS	KY2019:KY.Chr11.931	Chr11	+	6436574	6436734	-5.8	23.3
TS-1stAS	KY2019:KY.Chr11.101	Chr11	-	317955	317524	11.01	2.1
TS-1stAS	KY2019:KY.Chr11.1067	Chr11	-	7079325	7079003	7.35	45.3
TS-1stAS	KY2019:KY.Chr11.1121	Chr11	-	7405951	7405717	8.46	20.6
TS-1stAS	KY2019:KY.Chr11.1196	Chr11	-	7891823	7891178	9.89	77.7
TS-1stAS	KY2019:KY.Chr11.1263	Chr11	-	8211191	8210733	9.78	1.2
TS-1stAS	KY2019:KY.Chr11.1307	Chr11	-	8492292	8492027	9.66	0.4
TS-1stAS	KY2019:KY.Chr11.1318	Chr11	-	8527750	8527037	-1.24	28.9
TS-1stAS	KY2019:KY.Chr11.232	Chr11	-	1245690	1243757	8.63	9.9
TS-1stAS	KY2019:KY.Chr11.34	Chr11	-	105492	104979	3.48	10.5
TS-1stAS	KY2019:KY.Chr11.546	Chr11	-	3786292	3786020	8.83	53.9
TS-1stAS	KY2019:KY.Chr11.771	Chr11	-	5533198	5532844	3.24	56.3
TS-1stAS	KY2019:KY.Chr11.836	Chr11	-	5942638	5942174	8.54	0.3
TS-1stAS	KY2019:KY.Chr11.939	Chr11	-	6468196	6467869	5.98	76.8
TS-1stAS	KY2019:KY.Chr11.941	Chr11	-	6481048	6479893	7.4	38.6
TS-1stAS	KY2019:KY.Chr12.165	Chr12	+	1087452	1087860	8.05	3.5
TS-1stAS	KY2019:KY.Chr12.458	Chr12	+	3336130	3337624	7.2	43.3
TS-1stAS	KY2019:KY.Chr12.548	Chr12	+	3996036	3996352	7.64	0.1
TS-1stAS	KY2019:KY.Chr12.760	Chr12	+	5666928	5668838	8.59	99.9
TS-1stAS	KY2019:KY.Chr12.843	Chr12	+	6210103	6211103	8.41	0.9
TS-1stAS	KY2019:KY.Chr12.845	Chr12	+	6217667	6217854	7.98	1.1
TS-1stAS	KY2019:KY.Chr12.864	Chr12	+	6319231	6320422	10.08	97.4
TS-1stAS	KY2019:KY.Chr12.99	Chr12	+	567743	567985	11.01	0.1
TS-1stAS	KY2019:KY.Chr12.1084	Chr12	-	7834616	7834160	-7.57	82.1
TS-1stAS	KY2019:KY.Chr12.204	Chr12	-	1370031	1368824	7.96	31.9
TS-1stAS	KY2019:KY.Chr12.26	Chr12	-	97938	96906	10.47	0.2
TS-1stAS	KY2019:KY.Chr12.28	Chr12	-	103956	103737	11	0.4
TS-1stAS	KY2019:KY.Chr12.31	Chr12	-	131182	129079	11	0
TS-1stAS	KY2019:KY.Chr12.489	Chr12	-	3568837	3568355	4.84	66.5
TS-1stAS	KY2019:KY.Chr12.588	Chr12	-	4408578	4407688	4.94	1.5
TS-1stAS	KY2019:KY.Chr12.639	Chr12	-	4780104	4779619	1.88	99.1
TS-1stAS	KY2019:KY.Chr12.696	Chr12	-	5118789	5118598	6.62	38.7
TS-1stAS	KY2019:KY.Chr12.702	Chr12	-	5144442	5144235	6.84	2.6
TS-1stAS	KY2019:KY.Chr12.802	Chr12	-	5963788	5963551	6.49	0.8
TS-1stAS	KY2019:KY.Chr12.827	Chr12	-	6107731	6107037	8.83	97.2
TS-1stAS	KY2019:KY.Chr12.841	Chr12	-	6180327	6178806	8.84	81.5
TS-1stAS	KY2019:KY.Chr12.965	Chr12	-	7074268	7074130	10.2	0.4
TS-1stAS	KY2019:KY.Chr13.198	Chr13	+	1714937	1717712	5.46	58.9
TS-1stAS	KY2019:KY.Chr13.249	Chr13	+	2244412	2245478	8.54	0.5
TS-1stAS	KY2019:KY.Chr13.391	Chr13	+	3612999	3613313	8.56	42.1
TS-1stAS	KY2019:KY.Chr13.460	Chr13	+	4201899	4203117	9.65	11.1
TS-1stAS	KY2019:KY.Chr13.478	Chr13	+	4300055	4300226	5.49	16.1
TS-1stAS	KY2019:KY.Chr13.328	Chr13	-	2997931	2997712	9.79	4.6
TS-1stAS	KY2019:KY.Chr13.330	Chr13	-	3005155	3004365	1.4	0
TS-1stAS	KY2019:KY.Chr13.392	Chr13	-	3645951	3643744	1.06	15.7
TS-1stAS	KY2019:KY.Chr13.409	Chr13	-	3767936	3764786	6.36	94.4
TS-1stAS	KY2019:KY.Chr13.53	Chr13	-	291916	291216	8.38	8.3
TS-1stAS	KY2019:KY.Chr14.1189	Chr14	+	6213948	6214787	5.8	0.1
TS-1stAS	KY2019:KY.Chr14.12	Chr14	+	55129	55369	9.1	99.4
TS-1stAS	KY2019:KY.Chr14.162	Chr14	+	1113453	1113772	5.88	98.4
TS-1stAS	KY2019:KY.Chr14.246	Chr14	+	1708086	1708504	8.58	0.6
TS-1stAS	KY2019:KY.Chr14.31	Chr14	+	192728	193023	3.34	0.1
TS-1stAS	KY2019:KY.Chr14.333	Chr14	+	2305688	2305937	9.8	2
TS-1stAS	KY2019:KY.Chr14.401	Chr14	+	2725295	2725632	9.46	49.9
TS-1stAS	KY2019:KY.Chr14.407	Chr14	+	2776905	2777333	9.46	83.3
TS-1stAS	KY2019:KY.Chr14.5	Chr14	+	26782	27239	7.16	38.4
TS-1stAS	KY2019:KY.Chr14.53	Chr14	+	363892	365435	-3.61	1.3
TS-1stAS	KY2019:KY.Chr14.549	Chr14	+	3723733	3723886	7.23	0.1
TS-1stAS	KY2019:KY.Chr14.589	Chr14	+	4027064	4027389	7.2	2.5
TS-1stAS	KY2019:KY.Chr14.595	Chr14	+	4071069	4071679	7.66	30.5
TS-1stAS	KY2019:KY.Chr14.1003	Chr14	-	5141899	5141627	8.95	13.4
TS-1stAS	KY2019:KY.Chr14.1011	Chr14	-	5175806	5175461	10.52	69.2
TS-1stAS	KY2019:KY.Chr14.1026	Chr14	-	5241706	5241167	6.8	3.6
TS-1stAS	KY2019:KY.Chr14.1178	Chr14	-	6161498	6161172	8.27	0.1
TS-1stAS	KY2019:KY.Chr14.251	Chr14	-	1744503	1744362	8.76	0.1
TS-1stAS	KY2019:KY.Chr14.343	Chr14	-	2352783	2352454	6.6	2.4
TS-1stAS	KY2019:KY.Chr14.360	Chr14	-	2511558	2511075	7.76	11
TS-1stAS	KY2019:KY.Chr14.385	Chr14	-	2628171	2627170	7.04	6.5
TS-1stAS	KY2019:KY.Chr14.40	Chr14	-	270819	270577	5.71	23.1
TS-1stAS	KY2019:KY.Chr14.436	Chr14	-	2942247	2941853	7.46	84.2
TS-1stAS	KY2019:KY.Chr14.45	Chr14	-	323797	323404	10.44	99.7
TS-1stAS	KY2019:KY.Chr14.548	Chr14	-	3723457	3723139	10.74	99.2
TS-1stAS	KY2019:KY.Chr14.641	Chr14	-	4443938	4443877	4.58	81.2
TS-1stAS	KY2019:KY.Chr14.931	Chr14	-	4639475	4639027	9.8	8.6
TS-1stAS	KY2019:KY.Chr2.1024	Chr2	+	3494881	3495116	8.24	93.8
TS-1stAS	KY2019:KY.Chr2.1477	Chr2	+	6514363	6516569	9.79	97.5
TS-1stAS	KY2019:KY.Chr2.1565	Chr2	+	7003480	7003764	9.01	2.6
TS-1stAS	KY2019:KY.Chr2.1570	Chr2	+	7037859	7038585	4.33	78.5
TS-1stAS	KY2019:KY.Chr2.1581	Chr2	+	7114867	7115255	10.06	4.1
TS-1stAS	KY2019:KY.Chr2.2014	Chr2	+	7323773	7324301	9.22	87.9
TS-1stAS	KY2019:KY.Chr2.2111	Chr2	+	7867850	7868921	3.1	1.4
TS-1stAS	KY2019:KY.Chr2.2140	Chr2	+	8092616	8093051	4.57	81.7
TS-1stAS	KY2019:KY.Chr2.2203	Chr2	+	8503605	8504900	9.72	0.2
TS-1stAS	KY2019:KY.Chr2.2225	Chr2	+	8629740	8633297	8.99	86.3
TS-1stAS	KY2019:KY.Chr2.2295	Chr2	+	9353729	9354315	-0.11	97.8
TS-1stAS	KY2019:KY.Chr2.376	Chr2	+	857153	857406	-8.78	48.4
TS-1stAS	KY2019:KY.Chr2.400	Chr2	+	1054896	1055911	1.96	98.5
TS-1stAS	KY2019:KY.Chr2.519	Chr2	+	1747436	1748059	7.47	96.4
TS-1stAS	KY2019:KY.Chr2.532	Chr2	+	1795695	1796128	3.58	0.6
TS-1stAS	KY2019:KY.Chr2.534	Chr2	+	1804389	1804506	4.94	1.9
TS-1stAS	KY2019:KY.Chr2.800	Chr2	+	2356941	2357363	10.67	4.4
TS-1stAS	KY2019:KY.Chr2.865	Chr2	+	2657274	2657672	1.96	0.2
TS-1stAS	KY2019:KY.Chr2.910	Chr2	+	2894782	2895013	6.93	98.3
TS-1stAS	KY2019:KY.Chr2.980	Chr2	+	3269574	3269735	-7.04	75.4
TS-1stAS	KY2019:KY.Chr2.1098	Chr2	-	3955544	3954993	11	0.2
TS-1stAS	KY2019:KY.Chr2.1378	Chr2	-	5841201	5838936	7.81	60.7
TS-1stAS	KY2019:KY.Chr2.1380	Chr2	-	5851411	5850744	8.4	3.8
TS-1stAS	KY2019:KY.Chr2.1395	Chr2	-	5931420	5930694	8.62	17.6
TS-1stAS	KY2019:KY.Chr2.1396	Chr2	-	5948726	5948410	5.5	10
TS-1stAS	KY2019:KY.Chr2.1468	Chr2	-	6483963	6483519	7.79	0
TS-1stAS	KY2019:KY.Chr2.1568	Chr2	-	7018763	7018311	11.78	3.9
TS-1stAS	KY2019:KY.Chr2.180	Chr2	-	572143	571703	9.35	88.9
TS-1stAS	KY2019:KY.Chr2.182	Chr2	-	578293	578018	6.97	0.2
TS-1stAS	KY2019:KY.Chr2.2070	Chr2	-	7653036	7652284	10.29	7.7
TS-1stAS	KY2019:KY.Chr2.28	Chr2	-	180452	176484	10.03	68.5
TS-1stAS	KY2019:KY.Chr2.40	Chr2	-	250272	249759	7.44	33.6
TS-1stAS	KY2019:KY.Chr2.42	Chr2	-	256718	255969	10.43	99.9
TS-1stAS	KY2019:KY.Chr2.472	Chr2	-	1499708	1497970	10.47	14.7
TS-1stAS	KY2019:KY.Chr2.882	Chr2	-	2743056	2741221	5.39	2.8
TS-1stAS	KY2019:KY.Chr2.936	Chr2	-	3024706	3024355	8.76	11.4
TS-1stAS	KY2019:KY.Chr3.1075	Chr3	+	7269472	7269802	7.3	96.7
TS-1stAS	KY2019:KY.Chr3.1206	Chr3	+	8094461	8094985	0.44	60.8
TS-1stAS	KY2019:KY.Chr3.1444	Chr3	+	9286842	9287175	1.66	17.6
TS-1stAS	KY2019:KY.Chr3.1453	Chr3	+	9324498	9325039	9.35	1.7
TS-1stAS	KY2019:KY.Chr3.1629	Chr3	+	10529234	10530132	3.23	86.9
TS-1stAS	KY2019:KY.Chr3.1677	Chr3	+	10854864	10855170	7.12	98.6
TS-1stAS	KY2019:KY.Chr3.1736	Chr3	+	11191653	11191802	9.65	98
TS-1stAS	KY2019:KY.Chr3.249	Chr3	+	1607239	1607549	6.56	98.5
TS-1stAS	KY2019:KY.Chr3.253	Chr3	+	1628957	1629455	8.39	99.6
TS-1stAS	KY2019:KY.Chr3.300	Chr3	+	1796879	1797122	6.89	0.1
TS-1stAS	KY2019:KY.Chr3.354	Chr3	+	2062300	2062587	9.79	1
TS-1stAS	KY2019:KY.Chr3.427	Chr3	+	2717695	2718141	7.03	14
TS-1stAS	KY2019:KY.Chr3.664	Chr3	+	4430499	4446719	6.32	40.2
TS-1stAS	KY2019:KY.Chr3.915	Chr3	+	6094724	6094958	7.12	92.4
TS-1stAS	KY2019:KY.Chr3.971	Chr3	+	6484643	6485344	11.08	20.3
TS-1stAS	KY2019:KY.Chr3.1029	Chr3	-	6883517	6882229	7.76	2.8
TS-1stAS	KY2019:KY.Chr3.105	Chr3	-	593794	593227	8.07	0.3
TS-1stAS	KY2019:KY.Chr3.1289	Chr3	-	8530957	8530787	8.54	17.7
TS-1stAS	KY2019:KY.Chr3.1336	Chr3	-	8719239	8718770	8.38	95.7
TS-1stAS	KY2019:KY.Chr3.1486	Chr3	-	9517039	9516664	7.4	90.5
TS-1stAS	KY2019:KY.Chr3.1509	Chr3	-	9737252	9736364	1.94	71.3
TS-1stAS	KY2019:KY.Chr3.1678	Chr3	-	10863126	10862757	11.37	0.4
TS-1stAS	KY2019:KY.Chr3.1731	Chr3	-	11177573	11177350	5.16	90.9
TS-1stAS	KY2019:KY.Chr3.585	Chr3	-	3903579	3902756	5.49	98.4
TS-1stAS	KY2019:KY.Chr3.67	Chr3	-	368677	368164	-8.3	51.8
TS-1stAS	KY2019:KY.Chr3.818	Chr3	-	5486646	5486251	5.66	94.9
TS-1stAS	KY2019:KY.Chr3.830	Chr3	-	5555598	5555123	10.75	73.6
TS-1stAS	KY2019:KY.Chr3.914	Chr3	-	6093702	6093487	-3.39	94.4
TS-1stAS	KY2019:KY.Chr3.965	Chr3	-	6437829	6436797	9.27	9
TS-1stAS	KY2019:KY.Chr3.970	Chr3	-	6479958	6479842	7.9	27.9
TS-1stAS	KY2019:KY.Chr4.1077	Chr4	+	5774611	5774887	3.86	64.8
TS-1stAS	KY2019:KY.Chr4.1272	Chr4	+	7082952	7083125	-8.98	51.7
TS-1stAS	KY2019:KY.Chr4.1329	Chr4	+	7541252	7541466	5.55	57.1
TS-1stAS	KY2019:KY.Chr4.1332	Chr4	+	7561156	7561710	9.9	13.4
TS-1stAS	KY2019:KY.Chr4.1336	Chr4	+	7576358	7576659	10.06	0
TS-1stAS	KY2019:KY.Chr4.287	Chr4	+	1407627	1407886	9.1	10.5
TS-1stAS	KY2019:KY.Chr4.327	Chr4	+	1652429	1653139	8.68	91.5
TS-1stAS	KY2019:KY.Chr4.342	Chr4	+	1780143	1781730	6.36	92.8
TS-1stAS	KY2019:KY.Chr4.425	Chr4	+	2153085	2154174	3.87	15.4
TS-1stAS	KY2019:KY.Chr4.459	Chr4	+	2519619	2519791	8.85	2.8
TS-1stAS	KY2019:KY.Chr4.602	Chr4	+	3074909	3075412	10.22	0.8
TS-1stAS	KY2019:KY.Chr4.702	Chr4	+	3589840	3590381	10.43	1.9
TS-1stAS	KY2019:KY.Chr4.704	Chr4	+	3597897	3598032	5.73	99.2
TS-1stAS	KY2019:KY.Chr4.77	Chr4	+	749180	749423	9.27	0.2
TS-1stAS	KY2019:KY.Chr4.84	Chr4	+	803998	804867	7.84	0
TS-1stAS	KY2019:KY.Chr4.871	Chr4	+	4557982	4558115	2.58	88.2
TS-1stAS	KY2019:KY.Chr4.914	Chr4	+	4828395	4828754	8.68	89.7
TS-1stAS	KY2019:KY.Chr4.922	Chr4	+	4878990	4879116	1.66	93.1
TS-1stAS	KY2019:KY.Chr4.923	Chr4	+	4893285	4893799	0.87	26.9
TS-1stAS	KY2019:KY.Chr4.1118	Chr4	-	6017516	6017221	8.72	93.3
TS-1stAS	KY2019:KY.Chr4.1200	Chr4	-	6690133	6689592	8.15	62.2
TS-1stAS	KY2019:KY.Chr4.1206	Chr4	-	6728422	6728036	9.66	78.2
TS-1stAS	KY2019:KY.Chr4.1334	Chr4	-	7571742	7571531	10.05	5.1
TS-1stAS	KY2019:KY.Chr4.219	Chr4	-	887622	887357	7.41	2.8
TS-1stAS	KY2019:KY.Chr4.246	Chr4	-	1096656	1096459	9.72	98.7
TS-1stAS	KY2019:KY.Chr4.271	Chr4	-	1289402	1288656	8.02	0.6
TS-1stAS	KY2019:KY.Chr4.289	Chr4	-	1422608	1422217	7.64	95.4
TS-1stAS	KY2019:KY.Chr4.302	Chr4	-	1541414	1541276	10.47	0.7
TS-1stAS	KY2019:KY.Chr4.32	Chr4	-	451941	449235	8.49	95
TS-1stAS	KY2019:KY.Chr4.4	Chr4	-	92856	92480	-2.37	95.1
TS-1stAS	KY2019:KY.Chr4.600	Chr4	-	3074848	3074606	8.99	2.5
TS-1stAS	KY2019:KY.Chr4.618	Chr4	-	3180783	3180557	8.31	25.2
TS-1stAS	KY2019:KY.Chr4.714	Chr4	-	3692046	3691784	3.54	89.2
TS-1stAS	KY2019:KY.Chr4.743	Chr4	-	3800279	3799974	8.54	1.1
TS-1stAS	KY2019:KY.Chr4.822	Chr4	-	4234462	4232862	8.85	82.4
TS-1stAS	KY2019:KY.Chr4.912	Chr4	-	4827021	4826719	7.94	20.7
TS-1stAS	KY2019:KY.Chr4.949	Chr4	-	5040867	5040402	5.67	97
TS-1stAS	KY2019:KY.Chr4.958	Chr4	-	5110054	5109834	5.55	21.9
TS-1stAS	KY2019:KY.Chr5.1002	Chr5	+	6779351	6779952	9.65	42.5
TS-1stAS	KY2019:KY.Chr5.1030	Chr5	+	6996056	6996260	2.87	3.7
TS-1stAS	KY2019:KY.Chr5.1031	Chr5	+	7000834	7001627	8.83	0
TS-1stAS	KY2019:KY.Chr5.1102	Chr5	+	7428850	7430333	8.56	0
TS-1stAS	KY2019:KY.Chr5.118	Chr5	+	929393	929882	10.24	3
TS-1stAS	KY2019:KY.Chr5.124	Chr5	+	962074	962447	6.36	79.2
TS-1stAS	KY2019:KY.Chr5.195	Chr5	+	1361375	1361607	7.82	33.8
TS-1stAS	KY2019:KY.Chr5.230	Chr5	+	1536168	1536861	-15.43	90.4
TS-1stAS	KY2019:KY.Chr5.245	Chr5	+	1657293	1657566	8.01	95.2
TS-1stAS	KY2019:KY.Chr5.317	Chr5	+	2255149	2255720	9.16	4.5
TS-1stAS	KY2019:KY.Chr5.320	Chr5	+	2264891	2266573	10.74	1.8
TS-1stAS	KY2019:KY.Chr5.323	Chr5	+	2295134	2295461	4.27	95.8
TS-1stAS	KY2019:KY.Chr5.344	Chr5	+	2446371	2446474	0.35	96.1
TS-1stAS	KY2019:KY.Chr5.376	Chr5	+	2662917	2663539	7.07	99.3
TS-1stAS	KY2019:KY.Chr5.392	Chr5	+	2789588	2789887	10.36	25.2
TS-1stAS	KY2019:KY.Chr5.428	Chr5	+	3034440	3034829	-27.48	90.1
TS-1stAS	KY2019:KY.Chr5.602	Chr5	+	4001057	4001272	11.11	0
TS-1stAS	KY2019:KY.Chr5.639	Chr5	+	4256038	4258843	10.22	56.1
TS-1stAS	KY2019:KY.Chr5.703	Chr5	+	4677170	4677367	7.76	4.1
TS-1stAS	KY2019:KY.Chr5.714	Chr5	+	4806511	4808232	6.6	58.7
TS-1stAS	KY2019:KY.Chr5.870	Chr5	+	5936542	5937437	10.07	99.7
TS-1stAS	KY2019:KY.Chr5.960	Chr5	+	6540925	6541195	-30.88	72.2
TS-1stAS	KY2019:KY.Chr5.1124	Chr5	-	7489713	7487133	8.82	47.4
TS-1stAS	KY2019:KY.Chr5.194	Chr5	-	1361010	1360598	7.34	18.4
TS-1stAS	KY2019:KY.Chr5.223	Chr5	-	1499077	1497650	9.73	98
TS-1stAS	KY2019:KY.Chr5.511	Chr5	-	3530183	3529906	6.25	3.7
TS-1stAS	KY2019:KY.Chr5.522	Chr5	-	3575041	3574846	6.64	0.1
TS-1stAS	KY2019:KY.Chr5.546	Chr5	-	3726715	3726240	11.08	0
TS-1stAS	KY2019:KY.Chr5.623	Chr5	-	4132806	4132569	9.72	56.7
TS-1stAS	KY2019:KY.Chr5.652	Chr5	-	4369233	4369023	9.55	18.6
TS-1stAS	KY2019:KY.Chr5.658	Chr5	-	4399095	4398478	6.06	5.7
TS-1stAS	KY2019:KY.Chr5.804	Chr5	-	5463090	5462763	8.23	88.7
TS-1stAS	KY2019:KY.Chr5.864	Chr5	-	5908236	5907806	10.47	2.9
TS-1stAS	KY2019:KY.Chr5.895	Chr5	-	6063493	6063234	8.89	43.2
TS-1stAS	KY2019:KY.Chr6.235	Chr6	+	1756937	1757558	7.27	11.4
TS-1stAS	KY2019:KY.Chr6.359	Chr6	+	2655908	2656775	2.39	98.8
TS-1stAS	KY2019:KY.Chr6.501	Chr6	+	3516211	3516861	11.37	11.1
TS-1stAS	KY2019:KY.Chr6.521	Chr6	+	3644120	3645053	8.63	68.3
TS-1stAS	KY2019:KY.Chr6.612	Chr6	+	4232164	4232563	11	93.5
TS-1stAS	KY2019:KY.Chr6.34	Chr6	-	256900	256671	9.26	0.1
TS-1stAS	KY2019:KY.Chr6.377	Chr6	-	2773747	2773430	7.35	87.8
TS-1stAS	KY2019:KY.Chr6.498	Chr6	-	3509672	3509460	2.91	0.6
TS-1stAS	KY2019:KY.Chr6.700	Chr6	-	4852982	4852485	2.06	3.6
TS-1stAS	KY2019:KY.Chr7.1030	Chr7	+	7583809	7584776	9.81	1.6
TS-1stAS	KY2019:KY.Chr7.1074	Chr7	+	7880433	7880572	6	3.8
TS-1stAS	KY2019:KY.Chr7.1146	Chr7	+	8368699	8371545	6.53	91.6
TS-1stAS	KY2019:KY.Chr7.1240	Chr7	+	8902110	8902443	7.15	6.8
TS-1stAS	KY2019:KY.Chr7.129	Chr7	+	844218	844957	1.26	99
TS-1stAS	KY2019:KY.Chr7.220	Chr7	+	1765923	1767345	2.3	73.8
TS-1stAS	KY2019:KY.Chr7.261	Chr7	+	2035298	2035572	9.11	3.9
TS-1stAS	KY2019:KY.Chr7.285	Chr7	+	2163229	2163872	5.28	67.2
TS-1stAS	KY2019:KY.Chr7.319	Chr7	+	2418054	2418699	5.63	3.8
TS-1stAS	KY2019:KY.Chr7.322	Chr7	+	2435754	2436390	10.28	99.7
TS-1stAS	KY2019:KY.Chr7.481	Chr7	+	3609512	3610017	-3.4	46.6
TS-1stAS	KY2019:KY.Chr7.502	Chr7	+	3707243	3707854	1.48	33.3
TS-1stAS	KY2019:KY.Chr7.637	Chr7	+	4786564	4787034	8.38	23.5
TS-1stAS	KY2019:KY.Chr7.682	Chr7	+	5107431	5109367	11.78	84.6
TS-1stAS	KY2019:KY.Chr7.926	Chr7	+	6988667	6989086	0.97	94.7
TS-1stAS	KY2019:KY.Chr7.1075	Chr7	-	7892314	7891754	5.98	59.6
TS-1stAS	KY2019:KY.Chr7.1108	Chr7	-	8125519	8122720	4.95	96.8
TS-1stAS	KY2019:KY.Chr7.1250	Chr7	-	8950962	8949707	7.08	0.3
TS-1stAS	KY2019:KY.Chr7.133	Chr7	-	862426	862052	8.54	0.2
TS-1stAS	KY2019:KY.Chr7.148	Chr7	-	964384	963933	3.72	98.7
TS-1stAS	KY2019:KY.Chr7.239	Chr7	-	1875934	1875116	8.49	45.2
TS-1stAS	KY2019:KY.Chr7.342	Chr7	-	2621126	2620310	10.47	0.5
TS-1stAS	KY2019:KY.Chr7.475	Chr7	-	3595497	3594985	7.84	1.2
TS-1stAS	KY2019:KY.Chr7.482	Chr7	-	3613048	3612216	9.49	2.3
TS-1stAS	KY2019:KY.Chr7.531	Chr7	-	3865963	3865249	5.12	93.2
TS-1stAS	KY2019:KY.Chr7.710	Chr7	-	5335182	5334837	6.8	95.7
TS-1stAS	KY2019:KY.Chr7.777	Chr7	-	5853680	5853440	10.65	0.7
TS-1stAS	KY2019:KY.Chr7.830	Chr7	-	6290035	6289516	10.74	0.9
TS-1stAS	KY2019:KY.Chr7.868	Chr7	-	6568289	6568002	8.59	0.1
TS-1stAS	KY2019:KY.Chr8.1015	Chr8	+	5997008	5998219	11.81	56.4
TS-1stAS	KY2019:KY.Chr8.1110	Chr8	+	6456904	6459610	9.39	66.8
TS-1stAS	KY2019:KY.Chr8.1148	Chr8	+	6673577	6674490	7.15	0
TS-1stAS	KY2019:KY.Chr8.1364	Chr8	+	8141845	8142141	-5.53	99.3
TS-1stAS	KY2019:KY.Chr8.245	Chr8	+	1454570	1458402	9.01	0.7
TS-1stAS	KY2019:KY.Chr8.402	Chr8	+	2358784	2358999	11.81	0.5
TS-1stAS	KY2019:KY.Chr8.530	Chr8	+	3142249	3142416	2.53	9.1
TS-1stAS	KY2019:KY.Chr8.752	Chr8	+	4541911	4542439	8.38	18.3
TS-1stAS	KY2019:KY.Chr8.829	Chr8	+	5001492	5002035	2.77	83.6
TS-1stAS	KY2019:KY.Chr8.1003	Chr8	-	5915803	5915271	11.34	34.4
TS-1stAS	KY2019:KY.Chr8.1259	Chr8	-	7480946	7480344	8.49	2.6
TS-1stAS	KY2019:KY.Chr8.1347	Chr8	-	8065022	8064725	11.11	0.4
TS-1stAS	KY2019:KY.Chr8.388	Chr8	-	2293669	2292746	1.25	98.6
TS-1stAS	KY2019:KY.Chr8.439	Chr8	-	2539228	2538760	-1.83	20.8
TS-1stAS	KY2019:KY.Chr8.457	Chr8	-	2691541	2691321	-7.02	4
TS-1stAS	KY2019:KY.Chr8.468	Chr8	-	2762939	2761352	10.77	1.6
TS-1stAS	KY2019:KY.Chr8.549	Chr8	-	3256713	3256270	7.81	33.3
TS-1stAS	KY2019:KY.Chr8.697	Chr8	-	4161117	4160547	10.22	1.4
TS-1stAS	KY2019:KY.Chr8.735	Chr8	-	4445814	4445329	0.96	58.5
TS-1stAS	KY2019:KY.Chr8.751	Chr8	-	4541649	4540367	10.44	98.4
TS-1stAS	KY2019:KY.Chr8.783	Chr8	-	4787689	4787551	4.05	92.3
TS-1stAS	KY2019:KY.Chr8.797	Chr8	-	4842157	4841081	8.24	82.6
TS-1stAS	KY2019:KY.Chr8.830	Chr8	-	5013679	5013331	-20.06	96.4
TS-1stAS	KY2019:KY.Chr8.937	Chr8	-	5593210	5592178	4.72	99.9
TS-1stAS	KY2019:KY.Chr8.998	Chr8	-	5891239	5890579	8.72	2.9
TS-1stAS	KY2019:KY.Chr9.1104	Chr9	+	7831017	7834485	-2.26	11.2
TS-1stAS	KY2019:KY.Chr9.188	Chr9	+	1357668	1357830	9.79	1
TS-1stAS	KY2019:KY.Chr9.194	Chr9	+	1415958	1416500	9.06	2.9
TS-1stAS	KY2019:KY.Chr9.202	Chr9	+	1467178	1467748	8.59	7.3
TS-1stAS	KY2019:KY.Chr9.284	Chr9	+	1935419	1935891	10.43	0.6
TS-1stAS	KY2019:KY.Chr9.393	Chr9	+	2697330	2701675	-2.56	92.9
TS-1stAS	KY2019:KY.Chr9.550	Chr9	+	4063242	4063406	8.65	4.7
TS-1stAS	KY2019:KY.Chr9.601	Chr9	+	4428639	4429271	6.59	18
TS-1stAS	KY2019:KY.Chr9.656	Chr9	+	4963898	4964528	10.49	96
TS-1stAS	KY2019:KY.Chr9.657	Chr9	+	4974547	4975039	6.89	28.2
TS-1stAS	KY2019:KY.Chr9.666	Chr9	+	5049970	5052813	9.81	1.4
TS-1stAS	KY2019:KY.Chr9.679	Chr9	+	5167255	5168426	10.53	0.7
TS-1stAS	KY2019:KY.Chr9.769	Chr9	+	5748181	5748747	6.79	98.5
TS-1stAS	KY2019:KY.Chr9.814	Chr9	+	6061252	6061577	9.86	9.5
TS-1stAS	KY2019:KY.Chr9.829	Chr9	+	6126438	6127202	8.35	0.1
TS-1stAS	KY2019:KY.Chr9.834	Chr9	+	6160722	6161129	4.39	59.9
TS-1stAS	KY2019:KY.Chr9.931	Chr9	+	6768638	6769053	4.84	94.4
TS-1stAS	KY2019:KY.Chr9.964	Chr9	+	7003534	7003813	6.44	99.7
TS-1stAS	KY2019:KY.Chr9.97	Chr9	+	620785	621281	7.64	67.1
TS-1stAS	KY2019:KY.Chr9.1007	Chr9	-	7245814	7245502	6.6	8.3
TS-1stAS	KY2019:KY.Chr9.1021	Chr9	-	7291866	7291509	10.77	50.9
TS-1stAS	KY2019:KY.Chr9.15	Chr9	-	70080	69188	-2.97	0
TS-1stAS	KY2019:KY.Chr9.269	Chr9	-	1883555	1881584	6.8	99.1
TS-1stAS	KY2019:KY.Chr9.403	Chr9	-	2775077	2774418	5.39	5.3
TS-1stAS	KY2019:KY.Chr9.469	Chr9	-	3269904	3269739	7.67	0
TS-1stAS	KY2019:KY.Chr9.700	Chr9	-	5306041	5305744	6.66	0.3
TS-1stAS	KY2019:KY.Chr9.803	Chr9	-	5990875	5990687	8.88	0.2
TS-1stAS	KY2019:KY.Chr9.934	Chr9	-	6783799	6783350	9.4	52
TS-5UTR	KY2019:KY.Chr1.1066	Chr1	+	5318717	5318927	NA	98.8
TS-5UTR	KY2019:KY.Chr1.1123	Chr1	+	5557226	5557800	NA	88.9
TS-5UTR	KY2019:KY.Chr1.1201	Chr1	+	6199558	6199774	NA	95.3
TS-5UTR	KY2019:KY.Chr1.1329	Chr1	+	7266756	7266972	NA	96
TS-5UTR	KY2019:KY.Chr1.1339	Chr1	+	7352326	7352674	NA	75.4
TS-5UTR	KY2019:KY.Chr1.1345	Chr1	+	7377757	7378041	NA	96.7
TS-5UTR	KY2019:KY.Chr1.1446	Chr1	+	8100661	8100894	NA	98.8
TS-5UTR	KY2019:KY.Chr1.1476	Chr1	+	8302564	8302763	NA	4.8
TS-5UTR	KY2019:KY.Chr1.1520	Chr1	+	8506372	8506605	NA	84.8
TS-5UTR	KY2019:KY.Chr1.1550	Chr1	+	8673712	8674467	NA	96.9
TS-5UTR	KY2019:KY.Chr1.1556	Chr1	+	8704181	8704333	NA	82.2
TS-5UTR	KY2019:KY.Chr1.1655	Chr1	+	9219118	9219567	NA	88.4
TS-5UTR	KY2019:KY.Chr1.1698	Chr1	+	9407612	9408067	NA	94.5
TS-5UTR	KY2019:KY.Chr1.178	Chr1	+	897124	897676	NA	60.7
TS-5UTR	KY2019:KY.Chr1.1811	Chr1	+	10171258	10171498	NA	61.9
TS-5UTR	KY2019:KY.Chr1.1863	Chr1	+	10437938	10438042	NA	35.6
TS-5UTR	KY2019:KY.Chr1.19	Chr1	+	103158	103282	NA	94.8
TS-5UTR	KY2019:KY.Chr1.1905	Chr1	+	10721273	10721732	NA	99.5
TS-5UTR	KY2019:KY.Chr1.2013	Chr1	+	11334181	11334436	NA	33.8
TS-5UTR	KY2019:KY.Chr1.2038	Chr1	+	11440412	11440975	NA	97.5
TS-5UTR	KY2019:KY.Chr1.2073	Chr1	+	11693991	11694890	NA	96.7
TS-5UTR	KY2019:KY.Chr1.208	Chr1	+	1209116	1209445	NA	66.9
TS-5UTR	KY2019:KY.Chr1.2112	Chr1	+	11920004	11920322	NA	75.8
TS-5UTR	KY2019:KY.Chr1.2128	Chr1	+	11997577	11997860	NA	70.4
TS-5UTR	KY2019:KY.Chr1.2186	Chr1	+	12445936	12446092	NA	77.8
TS-5UTR	KY2019:KY.Chr1.2211	Chr1	+	12621020	12621404	NA	97.7
TS-5UTR	KY2019:KY.Chr1.2258	Chr1	+	12925148	12925360	NA	73.3
TS-5UTR	KY2019:KY.Chr1.2303	Chr1	+	13205947	13206066	NA	35.4
TS-5UTR	KY2019:KY.Chr1.234	Chr1	+	1380682	1380809	NA	1.3
TS-5UTR	KY2019:KY.Chr1.239	Chr1	+	1431337	1431556	NA	93.9
TS-5UTR	KY2019:KY.Chr1.2397	Chr1	+	13758909	13759109	NA	69
TS-5UTR	KY2019:KY.Chr1.2398	Chr1	+	13765519	13765733	NA	92.7
TS-5UTR	KY2019:KY.Chr1.2474	Chr1	+	14487339	14488191	NA	13.4
TS-5UTR	KY2019:KY.Chr1.535	Chr1	+	1747179	1747356	NA	97.3
TS-5UTR	KY2019:KY.Chr1.559	Chr1	+	1926882	1927156	NA	86.2
TS-5UTR	KY2019:KY.Chr1.591	Chr1	+	2196271	2196521	NA	97.9
TS-5UTR	KY2019:KY.Chr1.63	Chr1	+	454355	454423	NA	92.2
TS-5UTR	KY2019:KY.Chr1.831	Chr1	+	3626446	3626594	NA	90.2
TS-5UTR	KY2019:KY.Chr1.855	Chr1	+	3747702	3747990	NA	84.6
TS-5UTR	KY2019:KY.Chr1.872	Chr1	+	3857441	3857943	NA	74.8
TS-5UTR	KY2019:KY.Chr1.891	Chr1	+	3997485	3997641	NA	26
TS-5UTR	KY2019:KY.Chr1.948	Chr1	+	4402250	4402540	NA	98.5
TS-5UTR	KY2019:KY.Chr1.1042	Chr1	-	5107949	5107651	NA	99
TS-5UTR	KY2019:KY.Chr1.1134	Chr1	-	5674893	5674479	NA	97.2
TS-5UTR	KY2019:KY.Chr1.1137	Chr1	-	5730860	5730749	NA	95.6
TS-5UTR	KY2019:KY.Chr1.1140	Chr1	-	5763405	5762605	NA	95.8
TS-5UTR	KY2019:KY.Chr1.1256	Chr1	-	6622731	6621936	NA	81.4
TS-5UTR	KY2019:KY.Chr1.1360	Chr1	-	7488107	7487690	NA	92.4
TS-5UTR	KY2019:KY.Chr1.1385	Chr1	-	7625886	7625454	NA	94.9
TS-5UTR	KY2019:KY.Chr1.1416	Chr1	-	7827897	7827375	NA	95.5
TS-5UTR	KY2019:KY.Chr1.143	Chr1	-	709849	709268	NA	91.3
TS-5UTR	KY2019:KY.Chr1.1432	Chr1	-	8013532	8013480	NA	2.9
TS-5UTR	KY2019:KY.Chr1.1475	Chr1	-	8302276	8302112	NA	99.9
TS-5UTR	KY2019:KY.Chr1.1501	Chr1	-	8434028	8433381	NA	92.4
TS-5UTR	KY2019:KY.Chr1.1519	Chr1	-	8505845	8505745	NA	91.6
TS-5UTR	KY2019:KY.Chr1.1571	Chr1	-	8841916	8841683	NA	98.3
TS-5UTR	KY2019:KY.Chr1.1595	Chr1	-	8967459	8966897	NA	99
TS-5UTR	KY2019:KY.Chr1.162	Chr1	-	821563	820693	NA	99.1
TS-5UTR	KY2019:KY.Chr1.1711	Chr1	-	9500043	9499163	NA	98.8
TS-5UTR	KY2019:KY.Chr1.1793	Chr1	-	10096343	10096127	NA	37.2
TS-5UTR	KY2019:KY.Chr1.1807	Chr1	-	10158740	10158618	NA	97.5
TS-5UTR	KY2019:KY.Chr1.1853	Chr1	-	10391412	10391300	NA	88.7
TS-5UTR	KY2019:KY.Chr1.1881	Chr1	-	10587866	10587713	NA	58.6
TS-5UTR	KY2019:KY.Chr1.1896	Chr1	-	10673686	10673607	NA	10.8
TS-5UTR	KY2019:KY.Chr1.2002	Chr1	-	11285581	11285393	NA	94.3
TS-5UTR	KY2019:KY.Chr1.2042	Chr1	-	11499676	11499360	NA	43.9
TS-5UTR	KY2019:KY.Chr1.2152	Chr1	-	12148332	12147906	NA	73.1
TS-5UTR	KY2019:KY.Chr1.2175	Chr1	-	12344922	12344396	NA	93.7
TS-5UTR	KY2019:KY.Chr1.2237	Chr1	-	12844476	12843965	NA	95.5
TS-5UTR	KY2019:KY.Chr1.2259	Chr1	-	12942864	12942551	NA	96.2
TS-5UTR	KY2019:KY.Chr1.2264	Chr1	-	12954761	12954457	NA	97.5
TS-5UTR	KY2019:KY.Chr1.2267	Chr1	-	12981169	12980764	NA	97.6
TS-5UTR	KY2019:KY.Chr1.227	Chr1	-	1353997	1353640	NA	82.9
TS-5UTR	KY2019:KY.Chr1.2333	Chr1	-	13315046	13314659	NA	97.7
TS-5UTR	KY2019:KY.Chr1.2392	Chr1	-	13730678	13730548	NA	99.7
TS-5UTR	KY2019:KY.Chr1.2428	Chr1	-	14066882	14066732	NA	97.5
TS-5UTR	KY2019:KY.Chr1.2429	Chr1	-	14071282	14070918	NA	42.9
TS-5UTR	KY2019:KY.Chr1.2434	Chr1	-	14111079	14110715	NA	62.6
TS-5UTR	KY2019:KY.Chr1.2467	Chr1	-	14422214	14421693	NA	78.1
TS-5UTR	KY2019:KY.Chr1.2594	Chr1	-	15479481	15478882	NA	26.3
TS-5UTR	KY2019:KY.Chr1.563	Chr1	-	2009390	2008682	NA	94.5
TS-5UTR	KY2019:KY.Chr1.567	Chr1	-	2040434	2040157	NA	91
TS-5UTR	KY2019:KY.Chr1.586	Chr1	-	2172921	2172520	NA	99.5
TS-5UTR	KY2019:KY.Chr1.609	Chr1	-	2391059	2390786	NA	99.9
TS-5UTR	KY2019:KY.Chr1.633	Chr1	-	2559179	2558745	NA	86.3
TS-5UTR	KY2019:KY.Chr1.760	Chr1	-	3331431	3331251	NA	72
TS-5UTR	KY2019:KY.Chr1.888	Chr1	-	3979048	3978398	NA	95.7
TS-5UTR	KY2019:KY.Chr1.897	Chr1	-	4082258	4082040	NA	97.9
TS-5UTR	KY2019:KY.Chr1.904	Chr1	-	4116032	4115631	NA	80.7
TS-5UTR	KY2019:KY.Chr1.940	Chr1	-	4358408	4358184	NA	96.2
TS-5UTR	KY2019:KY.Chr10.1002	Chr10	+	5367800	5368025	NA	63.9
TS-5UTR	KY2019:KY.Chr10.1033	Chr10	+	5562700	5562898	NA	99.8
TS-5UTR	KY2019:KY.Chr10.1057	Chr10	+	5701762	5701894	NA	80.8
TS-5UTR	KY2019:KY.Chr10.108	Chr10	+	678679	678949	NA	72.8
TS-5UTR	KY2019:KY.Chr10.1086	Chr10	+	5842046	5842213	NA	90.6
TS-5UTR	KY2019:KY.Chr10.1137	Chr10	+	6166259	6166592	NA	76.1
TS-5UTR	KY2019:KY.Chr10.1147	Chr10	+	6222530	6222685	NA	96.4
TS-5UTR	KY2019:KY.Chr10.1152	Chr10	+	6237224	6237297	NA	65.2
TS-5UTR	KY2019:KY.Chr10.1221	Chr10	+	6796893	6796975	NA	56.8
TS-5UTR	KY2019:KY.Chr10.1315	Chr10	+	7400773	7401392	NA	8.4
TS-5UTR	KY2019:KY.Chr10.1342	Chr10	+	7586989	7587381	NA	97.5
TS-5UTR	KY2019:KY.Chr10.1430	Chr10	+	8256582	8257204	NA	91.5
TS-5UTR	KY2019:KY.Chr10.282	Chr10	+	1792432	1792540	NA	96.8
TS-5UTR	KY2019:KY.Chr10.373	Chr10	+	2057104	2057885	NA	99.6
TS-5UTR	KY2019:KY.Chr10.572	Chr10	+	2074590	2075148	NA	97.4
TS-5UTR	KY2019:KY.Chr10.700	Chr10	+	3183567	3184054	NA	96.8
TS-5UTR	KY2019:KY.Chr10.748	Chr10	+	3552631	3552757	NA	99.7
TS-5UTR	KY2019:KY.Chr10.786	Chr10	+	3913521	3913842	NA	95.3
TS-5UTR	KY2019:KY.Chr10.814	Chr10	+	4088323	4088789	NA	95.7
TS-5UTR	KY2019:KY.Chr10.825	Chr10	+	4154023	4155019	NA	99.7
TS-5UTR	KY2019:KY.Chr10.920	Chr10	+	4785665	4785953	NA	94.4
TS-5UTR	KY2019:KY.Chr10.931	Chr10	+	4858828	4859012	NA	99.1
TS-5UTR	KY2019:KY.Chr10.961	Chr10	+	5111549	5111744	NA	75.4
TS-5UTR	KY2019:KY.Chr10.996	Chr10	+	5347445	5347702	NA	60.9
TS-5UTR	KY2019:KY.Chr10.1021	Chr10	-	5485697	5485314	NA	15.8
TS-5UTR	KY2019:KY.Chr10.1022	Chr10	-	5493206	5493119	NA	41
TS-5UTR	KY2019:KY.Chr10.1023	Chr10	-	5503295	5502931	NA	97.8
TS-5UTR	KY2019:KY.Chr10.1041	Chr10	-	5611161	5611065	NA	1.5
TS-5UTR	KY2019:KY.Chr10.1139	Chr10	-	6194101	6193662	NA	99.6
TS-5UTR	KY2019:KY.Chr10.1219	Chr10	-	6794134	6793665	NA	97.9
TS-5UTR	KY2019:KY.Chr10.1259	Chr10	-	6997974	6997873	NA	46
TS-5UTR	KY2019:KY.Chr10.1354	Chr10	-	7715746	7715254	NA	98
TS-5UTR	KY2019:KY.Chr10.209	Chr10	-	1329338	1328625	NA	71.3
TS-5UTR	KY2019:KY.Chr10.239	Chr10	-	1493729	1493448	NA	95.9
TS-5UTR	KY2019:KY.Chr10.662	Chr10	-	2862677	2862464	NA	98.4
TS-5UTR	KY2019:KY.Chr10.682	Chr10	-	2997481	2996921	NA	87.6
TS-5UTR	KY2019:KY.Chr10.829	Chr10	-	4177595	4177182	NA	84.8
TS-5UTR	KY2019:KY.Chr10.83	Chr10	-	516124	515944	NA	37.8
TS-5UTR	KY2019:KY.Chr10.876	Chr10	-	4497653	4497470	NA	97.6
TS-5UTR	KY2019:KY.Chr11.1042	Chr11	+	6946924	6947648	NA	99.6
TS-5UTR	KY2019:KY.Chr11.1063	Chr11	+	7047920	7048778	NA	67.9
TS-5UTR	KY2019:KY.Chr11.1113	Chr11	+	7347876	7348085	NA	72
TS-5UTR	KY2019:KY.Chr11.1115	Chr11	+	7365503	7366013	NA	99.7
TS-5UTR	KY2019:KY.Chr11.1183	Chr11	+	7826023	7826315	NA	94.1
TS-5UTR	KY2019:KY.Chr11.1212	Chr11	+	7984722	7985140	NA	60.9
TS-5UTR	KY2019:KY.Chr11.1336	Chr11	+	8577036	8577290	NA	91.4
TS-5UTR	KY2019:KY.Chr11.185	Chr11	+	948496	948722	NA	98.4
TS-5UTR	KY2019:KY.Chr11.274	Chr11	+	1589301	1589765	NA	90.9
TS-5UTR	KY2019:KY.Chr11.336	Chr11	+	1996925	1997080	NA	97.8
TS-5UTR	KY2019:KY.Chr11.372	Chr11	+	2222265	2223060	NA	87.2
TS-5UTR	KY2019:KY.Chr11.476	Chr11	+	3012502	3012968	NA	100
TS-5UTR	KY2019:KY.Chr11.600	Chr11	+	4179412	4180208	NA	98.6
TS-5UTR	KY2019:KY.Chr11.652	Chr11	+	4514009	4514300	NA	94.2
TS-5UTR	KY2019:KY.Chr11.676	Chr11	+	4799797	4799966	NA	90.5
TS-5UTR	KY2019:KY.Chr11.68	Chr11	+	240048	240384	NA	69.6
TS-5UTR	KY2019:KY.Chr11.965	Chr11	+	6648765	6649443	NA	88.4
TS-5UTR	KY2019:KY.Chr11.1012	Chr11	-	6838377	6837867	NA	98.3
TS-5UTR	KY2019:KY.Chr11.1122	Chr11	-	7408290	7408138	NA	96.3
TS-5UTR	KY2019:KY.Chr11.1127	Chr11	-	7448810	7448522	NA	42.6
TS-5UTR	KY2019:KY.Chr11.1129	Chr11	-	7454866	7454731	NA	98.8
TS-5UTR	KY2019:KY.Chr11.1176	Chr11	-	7792139	7791944	NA	90.8
TS-5UTR	KY2019:KY.Chr11.1219	Chr11	-	8025601	8025257	NA	88.5
TS-5UTR	KY2019:KY.Chr11.1223	Chr11	-	8052187	8051580	NA	91.5
TS-5UTR	KY2019:KY.Chr11.1254	Chr11	-	8178160	8177871	NA	91.7
TS-5UTR	KY2019:KY.Chr11.307	Chr11	-	1790697	1790328	NA	10.3
TS-5UTR	KY2019:KY.Chr11.358	Chr11	-	2163179	2162861	NA	98.7
TS-5UTR	KY2019:KY.Chr11.37	Chr11	-	114382	114231	NA	98.5
TS-5UTR	KY2019:KY.Chr11.427	Chr11	-	2521584	2520862	NA	58.8
TS-5UTR	KY2019:KY.Chr11.584	Chr11	-	4088234	4087302	NA	66
TS-5UTR	KY2019:KY.Chr11.723	Chr11	-	5107642	5107213	NA	19.2
TS-5UTR	KY2019:KY.Chr11.741	Chr11	-	5251722	5251560	NA	94.7
TS-5UTR	KY2019:KY.Chr11.760	Chr11	-	5427817	5427007	NA	40
TS-5UTR	KY2019:KY.Chr11.791	Chr11	-	5648715	5648288	NA	44
TS-5UTR	KY2019:KY.Chr11.81	Chr11	-	272481	271977	NA	99.3
TS-5UTR	KY2019:KY.Chr11.858	Chr11	-	6086577	6086310	NA	38
TS-5UTR	KY2019:KY.Chr11.980	Chr11	-	6784621	6784453	NA	80
TS-5UTR	KY2019:KY.Chr12.1016	Chr12	+	7444309	7444534	NA	99.4
TS-5UTR	KY2019:KY.Chr12.1043	Chr12	+	7582518	7582835	NA	98.6
TS-5UTR	KY2019:KY.Chr12.1061	Chr12	+	7733195	7733436	NA	93.2
TS-5UTR	KY2019:KY.Chr12.134	Chr12	+	873130	873348	NA	98.8
TS-5UTR	KY2019:KY.Chr12.25	Chr12	+	94268	94407	NA	78.3
TS-5UTR	KY2019:KY.Chr12.255	Chr12	+	1713655	1713790	NA	41.9
TS-5UTR	KY2019:KY.Chr12.342	Chr12	+	2299078	2299884	NA	99
TS-5UTR	KY2019:KY.Chr12.500	Chr12	+	3606610	3606872	NA	94.7
TS-5UTR	KY2019:KY.Chr12.675	Chr12	+	4947864	4947930	NA	2
TS-5UTR	KY2019:KY.Chr12.735	Chr12	+	5464169	5464293	NA	74.7
TS-5UTR	KY2019:KY.Chr12.767	Chr12	+	5698547	5699411	NA	98.5
TS-5UTR	KY2019:KY.Chr12.84	Chr12	+	437259	437781	NA	7.5
TS-5UTR	KY2019:KY.Chr12.866	Chr12	+	6336970	6337378	NA	45.9
TS-5UTR	KY2019:KY.Chr12.911	Chr12	+	6651345	6651966	NA	94.8
TS-5UTR	KY2019:KY.Chr12.927	Chr12	+	6733765	6734149	NA	98.1
TS-5UTR	KY2019:KY.Chr12.988	Chr12	+	7247504	7247770	NA	95.2
TS-5UTR	KY2019:KY.Chr12.271	Chr12	-	1843750	1843295	NA	84.8
TS-5UTR	KY2019:KY.Chr12.328	Chr12	-	2204750	2204516	NA	34
TS-5UTR	KY2019:KY.Chr12.454	Chr12	-	3311534	3310961	NA	97
TS-5UTR	KY2019:KY.Chr12.479	Chr12	-	3486987	3486625	NA	96
TS-5UTR	KY2019:KY.Chr12.532	Chr12	-	3823231	3822730	NA	24.1
TS-5UTR	KY2019:KY.Chr12.545	Chr12	-	3968457	3968159	NA	55.9
TS-5UTR	KY2019:KY.Chr12.547	Chr12	-	3994845	3994715	NA	98
TS-5UTR	KY2019:KY.Chr12.780	Chr12	-	5839276	5839090	NA	99.6
TS-5UTR	KY2019:KY.Chr12.947	Chr12	-	6950358	6950041	NA	52.9
TS-5UTR	KY2019:KY.Chr12.953	Chr12	-	6997118	6996869	NA	99
TS-5UTR	KY2019:KY.Chr12.98	Chr12	-	564866	564265	NA	98.4
TS-5UTR	KY2019:KY.Chr13.104	Chr13	+	757146	757699	NA	8
TS-5UTR	KY2019:KY.Chr13.396	Chr13	+	3654045	3654291	NA	88.2
TS-5UTR	KY2019:KY.Chr13.446	Chr13	+	4062872	4063098	NA	96.2
TS-5UTR	KY2019:KY.Chr13.132	Chr13	-	962403	962258	NA	98.9
TS-5UTR	KY2019:KY.Chr13.240	Chr13	-	2193108	2192778	NA	39.6
TS-5UTR	KY2019:KY.Chr13.261	Chr13	-	2374316	2373643	NA	84
TS-5UTR	KY2019:KY.Chr13.466	Chr13	-	4269276	4268672	NA	98.3
TS-5UTR	KY2019:KY.Chr14.1009	Chr14	+	5168933	5169237	NA	99.3
TS-5UTR	KY2019:KY.Chr14.1126	Chr14	+	5780948	5781277	NA	91
TS-5UTR	KY2019:KY.Chr14.228	Chr14	+	1602865	1603110	NA	62.5
TS-5UTR	KY2019:KY.Chr14.404	Chr14	+	2751942	2752231	NA	85.7
TS-5UTR	KY2019:KY.Chr14.458	Chr14	+	3134511	3134672	NA	99.9
TS-5UTR	KY2019:KY.Chr14.516	Chr14	+	3482285	3483068	NA	96.4
TS-5UTR	KY2019:KY.Chr14.545	Chr14	+	3698083	3698372	NA	59.8
TS-5UTR	KY2019:KY.Chr14.564	Chr14	+	3824215	3824490	NA	99
TS-5UTR	KY2019:KY.Chr14.934	Chr14	+	4647443	4647733	NA	96.4
TS-5UTR	KY2019:KY.Chr14.1119	Chr14	-	5750369	5750015	NA	99.9
TS-5UTR	KY2019:KY.Chr14.130	Chr14	-	933580	932925	NA	96.7
TS-5UTR	KY2019:KY.Chr14.202	Chr14	-	1424816	1424650	NA	16.9
TS-5UTR	KY2019:KY.Chr14.305	Chr14	-	2100051	2099365	NA	98
TS-5UTR	KY2019:KY.Chr14.32	Chr14	-	200580	200180	NA	53.3
TS-5UTR	KY2019:KY.Chr14.320	Chr14	-	2191184	2190291	NA	92.2
TS-5UTR	KY2019:KY.Chr14.386	Chr14	-	2645629	2645169	NA	65.5
TS-5UTR	KY2019:KY.Chr14.426	Chr14	-	2900363	2899509	NA	13.1
TS-5UTR	KY2019:KY.Chr14.479	Chr14	-	3249297	3248717	NA	94.9
TS-5UTR	KY2019:KY.Chr14.489	Chr14	-	3321363	3320984	NA	95.9
TS-5UTR	KY2019:KY.Chr14.539	Chr14	-	3649578	3649470	NA	92.6
TS-5UTR	KY2019:KY.Chr14.560	Chr14	-	3787197	3786422	NA	15.7
TS-5UTR	KY2019:KY.Chr14.635	Chr14	-	4385873	4385065	NA	96
TS-5UTR	KY2019:KY.Chr14.642	Chr14	-	4469084	4468300	NA	85.2
TS-5UTR	KY2019:KY.Chr14.924	Chr14	-	4601643	4601105	NA	99.1
TS-5UTR	KY2019:KY.Chr2.1033	Chr2	+	3564550	3565230	NA	81.1
TS-5UTR	KY2019:KY.Chr2.1061	Chr2	+	3688732	3689356	NA	95.8
TS-5UTR	KY2019:KY.Chr2.1076	Chr2	+	3818077	3818211	NA	70
TS-5UTR	KY2019:KY.Chr2.1103	Chr2	+	3981284	3981367	NA	93.6
TS-5UTR	KY2019:KY.Chr2.1217	Chr2	+	4739939	4740480	NA	48.4
TS-5UTR	KY2019:KY.Chr2.1313	Chr2	+	5466971	5467290	NA	91.3
TS-5UTR	KY2019:KY.Chr2.1442	Chr2	+	6282026	6282237	NA	99.7
TS-5UTR	KY2019:KY.Chr2.1510	Chr2	+	6721722	6722013	NA	99.9
TS-5UTR	KY2019:KY.Chr2.1520	Chr2	+	6779814	6780612	NA	88.3
TS-5UTR	KY2019:KY.Chr2.1553	Chr2	+	6958573	6958839	NA	95.3
TS-5UTR	KY2019:KY.Chr2.1585	Chr2	+	7145036	7145329	NA	99.8
TS-5UTR	KY2019:KY.Chr2.2024	Chr2	+	7400385	7400542	NA	99.6
TS-5UTR	KY2019:KY.Chr2.2137	Chr2	+	8064749	8065488	NA	95.9
TS-5UTR	KY2019:KY.Chr2.219	Chr2	+	747784	748533	NA	93.4
TS-5UTR	KY2019:KY.Chr2.221	Chr2	+	802370	802503	NA	6.2
TS-5UTR	KY2019:KY.Chr2.225	Chr2	+	824035	824146	NA	54.8
TS-5UTR	KY2019:KY.Chr2.2253	Chr2	+	8983214	8983634	NA	72.2
TS-5UTR	KY2019:KY.Chr2.2273	Chr2	+	9201749	9202122	NA	97.8
TS-5UTR	KY2019:KY.Chr2.2311	Chr2	+	9432912	9433064	NA	20.5
TS-5UTR	KY2019:KY.Chr2.383	Chr2	+	917358	917902	NA	63
TS-5UTR	KY2019:KY.Chr2.419	Chr2	+	1121923	1122048	NA	21.4
TS-5UTR	KY2019:KY.Chr2.440	Chr2	+	1306850	1307045	NA	96.8
TS-5UTR	KY2019:KY.Chr2.444	Chr2	+	1323005	1323536	NA	80.5
TS-5UTR	KY2019:KY.Chr2.45	Chr2	+	284427	284640	NA	80.3
TS-5UTR	KY2019:KY.Chr2.771	Chr2	+	2207866	2208335	NA	98.1
TS-5UTR	KY2019:KY.Chr2.814	Chr2	+	2403266	2403358	NA	0.2
TS-5UTR	KY2019:KY.Chr2.833	Chr2	+	2473996	2474349	NA	52.4
TS-5UTR	KY2019:KY.Chr2.957	Chr2	+	3119188	3119523	NA	85.7
TS-5UTR	KY2019:KY.Chr2.1012	Chr2	-	3451264	3451210	NA	2.5
TS-5UTR	KY2019:KY.Chr2.1107	Chr2	-	4002502	4001915	NA	91.1
TS-5UTR	KY2019:KY.Chr2.1218	Chr2	-	4754570	4754413	NA	98.3
TS-5UTR	KY2019:KY.Chr2.1231	Chr2	-	4850507	4850325	NA	93.1
TS-5UTR	KY2019:KY.Chr2.1233	Chr2	-	4867238	4866782	NA	87
TS-5UTR	KY2019:KY.Chr2.136	Chr2	-	408534	407833	NA	14.4
TS-5UTR	KY2019:KY.Chr2.1377	Chr2	-	5835425	5835039	NA	93.7
TS-5UTR	KY2019:KY.Chr2.1410	Chr2	-	6085967	6085356	NA	81
TS-5UTR	KY2019:KY.Chr2.1413	Chr2	-	6106941	6106663	NA	94.7
TS-5UTR	KY2019:KY.Chr2.1445	Chr2	-	6315137	6314557	NA	96.4
TS-5UTR	KY2019:KY.Chr2.1522	Chr2	-	6803632	6802873	NA	95.7
TS-5UTR	KY2019:KY.Chr2.2135	Chr2	-	8061521	8061374	NA	95.1
TS-5UTR	KY2019:KY.Chr2.2224	Chr2	-	8621602	8620983	NA	99.7
TS-5UTR	KY2019:KY.Chr2.2261	Chr2	-	9101531	9101222	NA	93
TS-5UTR	KY2019:KY.Chr2.2282	Chr2	-	9306568	9305944	NA	99.3
TS-5UTR	KY2019:KY.Chr2.2306	Chr2	-	9406856	9406584	NA	51.9
TS-5UTR	KY2019:KY.Chr2.399	Chr2	-	1053619	1053416	NA	96.3
TS-5UTR	KY2019:KY.Chr2.418	Chr2	-	1119688	1119565	NA	94.3
TS-5UTR	KY2019:KY.Chr2.890	Chr2	-	2794193	2793814	NA	99.4
TS-5UTR	KY2019:KY.Chr2.938	Chr2	-	3048447	3048344	NA	56.2
TS-5UTR	KY2019:KY.Chr2.964	Chr2	-	3182896	3182197	NA	60
TS-5UTR	KY2019:KY.Chr3.121	Chr3	+	732216	732310	NA	61.7
TS-5UTR	KY2019:KY.Chr3.1432	Chr3	+	9183960	9184082	NA	64.2
TS-5UTR	KY2019:KY.Chr3.1434	Chr3	+	9205485	9205622	NA	92.3
TS-5UTR	KY2019:KY.Chr3.1457	Chr3	+	9345798	9346222	NA	66.7
TS-5UTR	KY2019:KY.Chr3.1707	Chr3	+	11037183	11038154	NA	70
TS-5UTR	KY2019:KY.Chr3.220	Chr3	+	1449403	1449967	NA	93.3
TS-5UTR	KY2019:KY.Chr3.273	Chr3	+	1730381	1730757	NA	1
TS-5UTR	KY2019:KY.Chr3.347	Chr3	+	2037297	2037416	NA	50
TS-5UTR	KY2019:KY.Chr3.355	Chr3	+	2065701	2065953	NA	84.6
TS-5UTR	KY2019:KY.Chr3.371	Chr3	+	2211750	2212710	NA	98.8
TS-5UTR	KY2019:KY.Chr3.373	Chr3	+	2225750	2226059	NA	58.4
TS-5UTR	KY2019:KY.Chr3.483	Chr3	+	3161381	3161456	NA	94.3
TS-5UTR	KY2019:KY.Chr3.544	Chr3	+	3671908	3672036	NA	69.6
TS-5UTR	KY2019:KY.Chr3.68	Chr3	+	368533	368861	NA	83.9
TS-5UTR	KY2019:KY.Chr3.730	Chr3	+	4921771	4922078	NA	98.5
TS-5UTR	KY2019:KY.Chr3.784	Chr3	+	5246748	5246959	NA	99.9
TS-5UTR	KY2019:KY.Chr3.789	Chr3	+	5290903	5291524	NA	22.4
TS-5UTR	KY2019:KY.Chr3.896	Chr3	+	5987812	5988019	NA	77.3
TS-5UTR	KY2019:KY.Chr3.1104	Chr3	-	7525784	7525406	NA	86.6
TS-5UTR	KY2019:KY.Chr3.1111	Chr3	-	7564483	7564221	NA	50.2
TS-5UTR	KY2019:KY.Chr3.1118	Chr3	-	7606149	7605735	NA	95.5
TS-5UTR	KY2019:KY.Chr3.1125	Chr3	-	7630219	7630144	NA	95.8
TS-5UTR	KY2019:KY.Chr3.1183	Chr3	-	8015272	8015033	NA	94.7
TS-5UTR	KY2019:KY.Chr3.1241	Chr3	-	8255412	8255056	NA	89
TS-5UTR	KY2019:KY.Chr3.1244	Chr3	-	8266735	8266496	NA	82.9
TS-5UTR	KY2019:KY.Chr3.1317	Chr3	-	8644578	8644023	NA	91.6
TS-5UTR	KY2019:KY.Chr3.1466	Chr3	-	9417379	9417093	NA	61.7
TS-5UTR	KY2019:KY.Chr3.1541	Chr3	-	9930463	9929672	NA	99.1
TS-5UTR	KY2019:KY.Chr3.1550	Chr3	-	9972887	9972625	NA	99
TS-5UTR	KY2019:KY.Chr3.1551	Chr3	-	9976013	9975640	NA	100
TS-5UTR	KY2019:KY.Chr3.1552	Chr3	-	9979409	9978595	NA	99.7
TS-5UTR	KY2019:KY.Chr3.1602	Chr3	-	10347058	10346590	NA	97.2
TS-5UTR	KY2019:KY.Chr3.1603	Chr3	-	10367546	10366729	NA	92
TS-5UTR	KY2019:KY.Chr3.1636	Chr3	-	10623117	10622719	NA	99.5
TS-5UTR	KY2019:KY.Chr3.1692	Chr3	-	10950132	10949944	NA	93.9
TS-5UTR	KY2019:KY.Chr3.1712	Chr3	-	11102185	11101940	NA	91.9
TS-5UTR	KY2019:KY.Chr3.1735	Chr3	-	11191185	11191062	NA	98.2
TS-5UTR	KY2019:KY.Chr3.20	Chr3	-	124956	124376	NA	83.8
TS-5UTR	KY2019:KY.Chr3.264	Chr3	-	1697206	1696981	NA	71.1
TS-5UTR	KY2019:KY.Chr3.340	Chr3	-	2008363	2008255	NA	75.3
TS-5UTR	KY2019:KY.Chr3.348	Chr3	-	2053929	2053464	NA	37
TS-5UTR	KY2019:KY.Chr3.601	Chr3	-	4088497	4087788	NA	80
TS-5UTR	KY2019:KY.Chr3.674	Chr3	-	4530250	4530020	NA	43.3
TS-5UTR	KY2019:KY.Chr3.722	Chr3	-	4877869	4877083	NA	11.4
TS-5UTR	KY2019:KY.Chr3.766	Chr3	-	5142680	5142552	NA	8.5
TS-5UTR	KY2019:KY.Chr3.778	Chr3	-	5193701	5193458	NA	94
TS-5UTR	KY2019:KY.Chr3.809	Chr3	-	5432799	5432736	NA	66.5
TS-5UTR	KY2019:KY.Chr3.815	Chr3	-	5456399	5455648	NA	98.7
TS-5UTR	KY2019:KY.Chr3.819	Chr3	-	5495313	5494788	NA	85.3
TS-5UTR	KY2019:KY.Chr3.894	Chr3	-	5973557	5973032	NA	28.8
TS-5UTR	KY2019:KY.Chr3.898	Chr3	-	6000052	5999467	NA	92.9
TS-5UTR	KY2019:KY.Chr3.947	Chr3	-	6329440	6329180	NA	99.2
TS-5UTR	KY2019:KY.Chr3.988	Chr3	-	6653282	6652959	NA	98.9
TS-5UTR	KY2019:KY.Chr4.1063	Chr4	+	5684836	5685250	NA	49.4
TS-5UTR	KY2019:KY.Chr4.1076	Chr4	+	5771179	5771465	NA	95.5
TS-5UTR	KY2019:KY.Chr4.1195	Chr4	+	6612414	6612826	NA	93.2
TS-5UTR	KY2019:KY.Chr4.1223	Chr4	+	6827240	6827434	NA	87.4
TS-5UTR	KY2019:KY.Chr4.1338	Chr4	+	7581565	7581898	NA	84.6
TS-5UTR	KY2019:KY.Chr4.202	Chr4	+	837103	837200	NA	99.8
TS-5UTR	KY2019:KY.Chr4.233	Chr4	+	968615	968832	NA	2
TS-5UTR	KY2019:KY.Chr4.272	Chr4	+	1289691	1289869	NA	99.7
TS-5UTR	KY2019:KY.Chr4.294	Chr4	+	1440681	1440826	NA	41.4
TS-5UTR	KY2019:KY.Chr4.328	Chr4	+	1667458	1667846	NA	29.2
TS-5UTR	KY2019:KY.Chr4.412	Chr4	+	2096801	2097127	NA	98
TS-5UTR	KY2019:KY.Chr4.437	Chr4	+	2307245	2307351	NA	80.6
TS-5UTR	KY2019:KY.Chr4.567	Chr4	+	2887791	2888108	NA	29.3
TS-5UTR	KY2019:KY.Chr4.57	Chr4	+	605460	606014	NA	61.2
TS-5UTR	KY2019:KY.Chr4.655	Chr4	+	3337659	3338074	NA	61.4
TS-5UTR	KY2019:KY.Chr4.666	Chr4	+	3395107	3395698	NA	82.3
TS-5UTR	KY2019:KY.Chr4.819	Chr4	+	4198198	4198383	NA	97.9
TS-5UTR	KY2019:KY.Chr4.849	Chr4	+	4378506	4378697	NA	60.9
TS-5UTR	KY2019:KY.Chr4.86	Chr4	+	811447	811557	NA	87.6
TS-5UTR	KY2019:KY.Chr4.915	Chr4	+	4851883	4852815	NA	31
TS-5UTR	KY2019:KY.Chr4.926	Chr4	+	4902370	4902709	NA	84.7
TS-5UTR	KY2019:KY.Chr4.1016	Chr4	-	5430989	5430775	NA	99.4
TS-5UTR	KY2019:KY.Chr4.1152	Chr4	-	6293282	6293185	NA	18.8
TS-5UTR	KY2019:KY.Chr4.1167	Chr4	-	6383462	6382810	NA	99.9
TS-5UTR	KY2019:KY.Chr4.1212	Chr4	-	6781990	6781685	NA	47.7
TS-5UTR	KY2019:KY.Chr4.1226	Chr4	-	6857758	6857347	NA	95.8
TS-5UTR	KY2019:KY.Chr4.1278	Chr4	-	7179559	7179059	NA	93
TS-5UTR	KY2019:KY.Chr4.280	Chr4	-	1372410	1372102	NA	89.7
TS-5UTR	KY2019:KY.Chr4.305	Chr4	-	1555679	1555206	NA	73.9
TS-5UTR	KY2019:KY.Chr4.324	Chr4	-	1641134	1640503	NA	42.1
TS-5UTR	KY2019:KY.Chr4.358	Chr4	-	1861448	1861007	NA	65.6
TS-5UTR	KY2019:KY.Chr4.458	Chr4	-	2517616	2517483	NA	87.8
TS-5UTR	KY2019:KY.Chr4.611	Chr4	-	3158567	3158360	NA	59.1
TS-5UTR	KY2019:KY.Chr4.614	Chr4	-	3169256	3169039	NA	79.3
TS-5UTR	KY2019:KY.Chr4.620	Chr4	-	3182551	3182425	NA	69.8
TS-5UTR	KY2019:KY.Chr4.667	Chr4	-	3402307	3402004	NA	99.8
TS-5UTR	KY2019:KY.Chr4.691	Chr4	-	3559505	3559412	NA	0.6
TS-5UTR	KY2019:KY.Chr4.730	Chr4	-	3762595	3762158	NA	89.1
TS-5UTR	KY2019:KY.Chr4.764	Chr4	-	3895328	3895256	NA	23.7
TS-5UTR	KY2019:KY.Chr4.78	Chr4	-	758753	757880	NA	70.3
TS-5UTR	KY2019:KY.Chr4.79	Chr4	-	768001	767385	NA	99.6
TS-5UTR	KY2019:KY.Chr4.833	Chr4	-	4297579	4297444	NA	99.2
TS-5UTR	KY2019:KY.Chr4.984	Chr4	-	5245457	5244917	NA	99.7
TS-5UTR	KY2019:KY.Chr4.986	Chr4	-	5254185	5253623	NA	97.7
TS-5UTR	KY2019:KY.Chr5.1064	Chr5	+	7233660	7233831	NA	97.3
TS-5UTR	KY2019:KY.Chr5.162	Chr5	+	1118459	1118920	NA	91.8
TS-5UTR	KY2019:KY.Chr5.163	Chr5	+	1127194	1127590	NA	98.4
TS-5UTR	KY2019:KY.Chr5.258	Chr5	+	1735614	1735749	NA	91.4
TS-5UTR	KY2019:KY.Chr5.268	Chr5	+	1798854	1798945	NA	0.2
TS-5UTR	KY2019:KY.Chr5.322	Chr5	+	2288825	2289620	NA	97.1
TS-5UTR	KY2019:KY.Chr5.433	Chr5	+	3048886	3049147	NA	31.2
TS-5UTR	KY2019:KY.Chr5.506	Chr5	+	3473482	3473671	NA	64.6
TS-5UTR	KY2019:KY.Chr5.616	Chr5	+	4063380	4063887	NA	78.1
TS-5UTR	KY2019:KY.Chr5.638	Chr5	+	4239612	4240132	NA	89.4
TS-5UTR	KY2019:KY.Chr5.691	Chr5	+	4571902	4572719	NA	99.6
TS-5UTR	KY2019:KY.Chr5.709	Chr5	+	4744262	4744827	NA	95.3
TS-5UTR	KY2019:KY.Chr5.753	Chr5	+	5162595	5162824	NA	93.8
TS-5UTR	KY2019:KY.Chr5.79	Chr5	+	578400	578662	NA	23.5
TS-5UTR	KY2019:KY.Chr5.890	Chr5	+	6039834	6040100	NA	70.8
TS-5UTR	KY2019:KY.Chr5.966	Chr5	+	6599167	6599521	NA	74.7
TS-5UTR	KY2019:KY.Chr5.13	Chr5	-	75898	75251	NA	98.2
TS-5UTR	KY2019:KY.Chr5.201	Chr5	-	1393196	1392991	NA	92.1
TS-5UTR	KY2019:KY.Chr5.348	Chr5	-	2473782	2473566	NA	92.7
TS-5UTR	KY2019:KY.Chr5.385	Chr5	-	2763993	2763077	NA	97.9
TS-5UTR	KY2019:KY.Chr5.45	Chr5	-	353967	353442	NA	93.8
TS-5UTR	KY2019:KY.Chr5.499	Chr5	-	3421726	3421535	NA	99.4
TS-5UTR	KY2019:KY.Chr5.561	Chr5	-	3784451	3784165	NA	97.5
TS-5UTR	KY2019:KY.Chr5.626	Chr5	-	4144696	4144490	NA	59.3
TS-5UTR	KY2019:KY.Chr5.672	Chr5	-	4451326	4450544	NA	95.5
TS-5UTR	KY2019:KY.Chr5.740	Chr5	-	5065887	5065219	NA	40.9
TS-5UTR	KY2019:KY.Chr5.821	Chr5	-	5584710	5584304	NA	24.7
TS-5UTR	KY2019:KY.Chr5.90	Chr5	-	720187	719719	NA	76.3
TS-5UTR	KY2019:KY.Chr5.961	Chr5	-	6571114	6570292	NA	92.8
TS-5UTR	KY2019:KY.Chr6.105	Chr6	+	807590	807963	NA	96.6
TS-5UTR	KY2019:KY.Chr6.16	Chr6	+	140492	140736	NA	21.8
TS-5UTR	KY2019:KY.Chr6.17	Chr6	+	150203	150410	NA	96.2
TS-5UTR	KY2019:KY.Chr6.362	Chr6	+	2673757	2674224	NA	99.4
TS-5UTR	KY2019:KY.Chr6.104	Chr6	-	807389	807235	NA	84.7
TS-5UTR	KY2019:KY.Chr6.121	Chr6	-	917996	917749	NA	99.7
TS-5UTR	KY2019:KY.Chr6.156	Chr6	-	1279923	1279682	NA	97
TS-5UTR	KY2019:KY.Chr6.234	Chr6	-	1756651	1756493	NA	23.4
TS-5UTR	KY2019:KY.Chr6.283	Chr6	-	2182534	2182172	NA	76.7
TS-5UTR	KY2019:KY.Chr6.314	Chr6	-	2321155	2320916	NA	93.4
TS-5UTR	KY2019:KY.Chr6.348	Chr6	-	2590791	2590303	NA	92.9
TS-5UTR	KY2019:KY.Chr6.481	Chr6	-	3421375	3421078	NA	1.8
TS-5UTR	KY2019:KY.Chr6.579	Chr6	-	3972345	3972210	NA	97.3
TS-5UTR	KY2019:KY.Chr6.634	Chr6	-	4396734	4396514	NA	92.2
TS-5UTR	KY2019:KY.Chr6.646	Chr6	-	4483561	4483189	NA	96.6
TS-5UTR	KY2019:KY.Chr6.94	Chr6	-	755020	754565	NA	98
TS-5UTR	KY2019:KY.Chr7.1117	Chr7	+	8206114	8206192	NA	16.5
TS-5UTR	KY2019:KY.Chr7.1244	Chr7	+	8913487	8913673	NA	91.4
TS-5UTR	KY2019:KY.Chr7.209	Chr7	+	1638787	1639446	NA	70.2
TS-5UTR	KY2019:KY.Chr7.306	Chr7	+	2231865	2232102	NA	94.2
TS-5UTR	KY2019:KY.Chr7.332	Chr7	+	2520635	2521139	NA	58
TS-5UTR	KY2019:KY.Chr7.349	Chr7	+	2668732	2669019	NA	99
TS-5UTR	KY2019:KY.Chr7.396	Chr7	+	2942234	2942609	NA	21.6
TS-5UTR	KY2019:KY.Chr7.659	Chr7	+	4942490	4942984	NA	81.8
TS-5UTR	KY2019:KY.Chr7.660	Chr7	+	4967893	4968239	NA	71.9
TS-5UTR	KY2019:KY.Chr7.686	Chr7	+	5140208	5140387	NA	96
TS-5UTR	KY2019:KY.Chr7.859	Chr7	+	6507626	6508158	NA	55.2
TS-5UTR	KY2019:KY.Chr7.921	Chr7	+	6951707	6952144	NA	95
TS-5UTR	KY2019:KY.Chr7.959	Chr7	+	7194252	7195018	NA	5.1
TS-5UTR	KY2019:KY.Chr7.1007	Chr7	-	7471991	7471561	NA	99.6
TS-5UTR	KY2019:KY.Chr7.1014	Chr7	-	7508869	7508416	NA	96.9
TS-5UTR	KY2019:KY.Chr7.1120	Chr7	-	8217440	8216725	NA	87.1
TS-5UTR	KY2019:KY.Chr7.1229	Chr7	-	8857664	8856889	NA	99.5
TS-5UTR	KY2019:KY.Chr7.153	Chr7	-	999382	999269	NA	34.4
TS-5UTR	KY2019:KY.Chr7.227	Chr7	-	1811031	1810896	NA	8.5
TS-5UTR	KY2019:KY.Chr7.313	Chr7	-	2389064	2388822	NA	95.4
TS-5UTR	KY2019:KY.Chr7.373	Chr7	-	2798044	2797923	NA	89.2
TS-5UTR	KY2019:KY.Chr7.377	Chr7	-	2833495	2832826	NA	94.7
TS-5UTR	KY2019:KY.Chr7.415	Chr7	-	3106739	3106526	NA	99
TS-5UTR	KY2019:KY.Chr7.448	Chr7	-	3407195	3406965	NA	90.6
TS-5UTR	KY2019:KY.Chr7.470	Chr7	-	3528205	3527946	NA	95
TS-5UTR	KY2019:KY.Chr7.533	Chr7	-	3875740	3874881	NA	76.1
TS-5UTR	KY2019:KY.Chr7.677	Chr7	-	5081906	5081670	NA	73
TS-5UTR	KY2019:KY.Chr7.863	Chr7	-	6536100	6535793	NA	93.9
TS-5UTR	KY2019:KY.Chr7.869	Chr7	-	6576503	6576243	NA	41.6
TS-5UTR	KY2019:KY.Chr7.983	Chr7	-	7352872	7352486	NA	99.8
TS-5UTR	KY2019:KY.Chr8.1073	Chr8	+	6290053	6290384	NA	95.3
TS-5UTR	KY2019:KY.Chr8.1162	Chr8	+	6844242	6844516	NA	99.1
TS-5UTR	KY2019:KY.Chr8.1365	Chr8	+	8151038	8151265	NA	23
TS-5UTR	KY2019:KY.Chr8.250	Chr8	+	1484188	1484516	NA	63.5
TS-5UTR	KY2019:KY.Chr8.323	Chr8	+	1995488	1995981	NA	99.6
TS-5UTR	KY2019:KY.Chr8.379	Chr8	+	2243694	2244026	NA	98.1
TS-5UTR	KY2019:KY.Chr8.528	Chr8	+	3129944	3130030	NA	89.9
TS-5UTR	KY2019:KY.Chr8.574	Chr8	+	3405435	3405845	NA	47.2
TS-5UTR	KY2019:KY.Chr8.575	Chr8	+	3414958	3415089	NA	19.3
TS-5UTR	KY2019:KY.Chr8.585	Chr8	+	3500085	3500308	NA	93.9
TS-5UTR	KY2019:KY.Chr8.592	Chr8	+	3572528	3572812	NA	56.4
TS-5UTR	KY2019:KY.Chr8.747	Chr8	+	4505264	4505833	NA	99.2
TS-5UTR	KY2019:KY.Chr8.770	Chr8	+	4664979	4665522	NA	94.1
TS-5UTR	KY2019:KY.Chr8.975	Chr8	+	5769272	5769409	NA	43.2
TS-5UTR	KY2019:KY.Chr8.999	Chr8	+	5892768	5893337	NA	99.8
TS-5UTR	KY2019:KY.Chr8.1033	Chr8	-	6075972	6075799	NA	98.1
TS-5UTR	KY2019:KY.Chr8.1058	Chr8	-	6200727	6200436	NA	97.9
TS-5UTR	KY2019:KY.Chr8.1112	Chr8	-	6463606	6463307	NA	99.1
TS-5UTR	KY2019:KY.Chr8.1320	Chr8	-	7871406	7870878	NA	94.6
TS-5UTR	KY2019:KY.Chr8.179	Chr8	-	862474	862306	NA	96.2
TS-5UTR	KY2019:KY.Chr8.180	Chr8	-	912803	912743	NA	90.7
TS-5UTR	KY2019:KY.Chr8.265	Chr8	-	1602220	1601976	NA	98.1
TS-5UTR	KY2019:KY.Chr8.301	Chr8	-	1796978	1796556	NA	77.5
TS-5UTR	KY2019:KY.Chr8.326	Chr8	-	2033800	2033656	NA	98.9
TS-5UTR	KY2019:KY.Chr8.350	Chr8	-	2134865	2134302	NA	41.3
TS-5UTR	KY2019:KY.Chr8.412	Chr8	-	2399312	2398886	NA	97.1
TS-5UTR	KY2019:KY.Chr8.639	Chr8	-	3809891	3809468	NA	86
TS-5UTR	KY2019:KY.Chr8.644	Chr8	-	3843286	3843210	NA	61.4
TS-5UTR	KY2019:KY.Chr8.704	Chr8	-	4229340	4228901	NA	98.9
TS-5UTR	KY2019:KY.Chr8.780	Chr8	-	4774999	4774823	NA	96
TS-5UTR	KY2019:KY.Chr8.806	Chr8	-	4877941	4877863	NA	1.9
TS-5UTR	KY2019:KY.Chr8.853	Chr8	-	5124224	5124013	NA	98.3
TS-5UTR	KY2019:KY.Chr8.858	Chr8	-	5133486	5132957	NA	99.1
TS-5UTR	KY2019:KY.Chr9.1129	Chr9	+	8115589	8116350	NA	66
TS-5UTR	KY2019:KY.Chr9.127	Chr9	+	892697	893082	NA	96.7
TS-5UTR	KY2019:KY.Chr9.183	Chr9	+	1321032	1321628	NA	100
TS-5UTR	KY2019:KY.Chr9.189	Chr9	+	1360394	1360682	NA	98
TS-5UTR	KY2019:KY.Chr9.323	Chr9	+	2203461	2203621	NA	76.5
TS-5UTR	KY2019:KY.Chr9.324	Chr9	+	2206869	2207461	NA	85.4
TS-5UTR	KY2019:KY.Chr9.349	Chr9	+	2354317	2354546	NA	85
TS-5UTR	KY2019:KY.Chr9.480	Chr9	+	3350446	3351037	NA	90.9
TS-5UTR	KY2019:KY.Chr9.578	Chr9	+	4249878	4250146	NA	48.9
TS-5UTR	KY2019:KY.Chr9.647	Chr9	+	4891016	4891785	NA	97.4
TS-5UTR	KY2019:KY.Chr9.653	Chr9	+	4942034	4942125	NA	98
TS-5UTR	KY2019:KY.Chr9.687	Chr9	+	5205251	5206170	NA	81.6
TS-5UTR	KY2019:KY.Chr9.796	Chr9	+	5914541	5915104	NA	89.6
TS-5UTR	KY2019:KY.Chr9.811	Chr9	+	6046166	6046994	NA	69.8
TS-5UTR	KY2019:KY.Chr9.821	Chr9	+	6077517	6077633	NA	88.3
TS-5UTR	KY2019:KY.Chr9.825	Chr9	+	6100794	6101657	NA	2.7
TS-5UTR	KY2019:KY.Chr9.826	Chr9	+	6114442	6114800	NA	36.4
TS-5UTR	KY2019:KY.Chr9.868	Chr9	+	6356878	6357183	NA	21.3
TS-5UTR	KY2019:KY.Chr9.1026	Chr9	-	7325965	7325572	NA	97.1
TS-5UTR	KY2019:KY.Chr9.1053	Chr9	-	7487115	7486753	NA	98.2
TS-5UTR	KY2019:KY.Chr9.109	Chr9	-	720621	720259	NA	46.8
TS-5UTR	KY2019:KY.Chr9.220	Chr9	-	1548926	1548575	NA	98.9
TS-5UTR	KY2019:KY.Chr9.286	Chr9	-	1949818	1949452	NA	91.1
TS-5UTR	KY2019:KY.Chr9.301	Chr9	-	2046830	2046346	NA	58.8
TS-5UTR	KY2019:KY.Chr9.306	Chr9	-	2085503	2085165	NA	75
TS-5UTR	KY2019:KY.Chr9.314	Chr9	-	2146175	2145957	NA	97.2
TS-5UTR	KY2019:KY.Chr9.331	Chr9	-	2250484	2250308	NA	88.9
TS-5UTR	KY2019:KY.Chr9.402	Chr9	-	2759692	2759450	NA	90.8
TS-5UTR	KY2019:KY.Chr9.506	Chr9	-	3631263	3630968	NA	95.4
TS-5UTR	KY2019:KY.Chr9.547	Chr9	-	4049380	4049029	NA	99.5
TS-5UTR	KY2019:KY.Chr9.626	Chr9	-	4656885	4656790	NA	3.6
TS-5UTR	KY2019:KY.Chr9.629	Chr9	-	4691478	4691296	NA	99.2
TS-5UTR	KY2019:KY.Chr9.632	Chr9	-	4708020	4707899	NA	94.9
TS-5UTR	KY2019:KY.Chr9.65	Chr9	-	428383	428042	NA	91.8
TS-5UTR	KY2019:KY.Chr9.67	Chr9	-	448731	448456	NA	98.9
TS-5UTR	KY2019:KY.Chr9.75	Chr9	-	504917	503964	NA	99.4
TS-5UTR	KY2019:KY.Chr9.87	Chr9	-	585562	585058	NA	96.9
Non-TS	KY2019:KY.Chr1.1059	Chr1	+	5247080	NA	6.69	NA
Non-TS	KY2019:KY.Chr1.1697	Chr1	+	9396301	NA	9.37	NA
Non-TS	KY2019:KY.Chr1.1994	Chr1	+	11245565	NA	9.88	NA
Non-TS	KY2019:KY.Chr1.2003	Chr1	+	11287009	NA	10.75	NA
Non-TS	KY2019:KY.Chr1.2008	Chr1	+	11322444	NA	5.39	NA
Non-TS	KY2019:KY.Chr1.2010	Chr1	+	11327261	NA	9.48	NA
Non-TS	KY2019:KY.Chr1.2011	Chr1	+	11330550	NA	11.01	NA
Non-TS	KY2019:KY.Chr1.2030	Chr1	+	11411402	NA	6.12	NA
Non-TS	KY2019:KY.Chr1.2557	Chr1	+	15197071	NA	10.08	NA
Non-TS	KY2019:KY.Chr1.2563	Chr1	+	15235676	NA	9.65	NA
Non-TS	KY2019:KY.Chr1.2580	Chr1	+	15357286	NA	10.77	NA
Non-TS	KY2019:KY.Chr1.2630	Chr1	+	15619037	NA	5.36	NA
Non-TS	KY2019:KY.Chr1.28	Chr1	+	170761	NA	8.23	NA
Non-TS	KY2019:KY.Chr1.590	Chr1	+	2191714	NA	11.11	NA
Non-TS	KY2019:KY.Chr1.792	Chr1	+	3489768	NA	8.54	NA
Non-TS	KY2019:KY.Chr1.840	Chr1	+	3650676	NA	8.62	NA
Non-TS	KY2019:KY.Chr1.1294	Chr1	-	7075976	NA	10.13	NA
Non-TS	KY2019:KY.Chr1.1965	Chr1	-	11086952	NA	8.94	NA
Non-TS	KY2019:KY.Chr1.2133	Chr1	-	12022208	NA	0.92	NA
Non-TS	KY2019:KY.Chr1.2383	Chr1	-	13678246	NA	11.01	NA
Non-TS	KY2019:KY.Chr1.2388	Chr1	-	13707275	NA	9.88	NA
Non-TS	KY2019:KY.Chr1.2399	Chr1	-	13787158	NA	8.73	NA
Non-TS	KY2019:KY.Chr1.2513	Chr1	-	14837328	NA	9.89	NA
Non-TS	KY2019:KY.Chr1.2590	Chr1	-	15456371	NA	9.16	NA
Non-TS	KY2019:KY.Chr1.2608	Chr1	-	15555496	NA	6.1	NA
Non-TS	KY2019:KY.Chr1.863	Chr1	-	3812118	NA	8.56	NA
Non-TS	KY2019:KY.Chr10.107	Chr10	+	674868	NA	10.06	NA
Non-TS	KY2019:KY.Chr10.1206	Chr10	+	6700041	NA	8.82	NA
Non-TS	KY2019:KY.Chr10.1385	Chr10	+	8054975	NA	10.38	NA
Non-TS	KY2019:KY.Chr10.665	Chr10	+	2881577	NA	8.46	NA
Non-TS	KY2019:KY.Chr10.90	Chr10	+	554006	NA	11.81	NA
Non-TS	KY2019:KY.Chr10.1340	Chr10	-	7581860	NA	7.81	NA
Non-TS	KY2019:KY.Chr10.1431	Chr10	-	8278108	NA	10.75	NA
Non-TS	KY2019:KY.Chr10.630	Chr10	-	2636999	NA	-17.81	NA
Non-TS	KY2019:KY.Chr10.648	Chr10	-	2807621	NA	11.81	NA
Non-TS	KY2019:KY.Chr11.1021	Chr11	+	6862116	NA	11.08	NA
Non-TS	KY2019:KY.Chr11.1158	Chr11	+	7668865	NA	6.76	NA
Non-TS	KY2019:KY.Chr11.1171	Chr11	+	7755013	NA	1.82	NA
Non-TS	KY2019:KY.Chr11.1258	Chr11	+	8191310	NA	11	NA
Non-TS	KY2019:KY.Chr11.1317	Chr11	+	8523419	NA	10.08	NA
Non-TS	KY2019:KY.Chr11.1154	Chr11	-	7644037	NA	11.01	NA
Non-TS	KY2019:KY.Chr11.1300	Chr11	-	8435545	NA	7.81	NA
Non-TS	KY2019:KY.Chr11.1339	Chr11	-	8597016	NA	8.4	NA
Non-TS	KY2019:KY.Chr11.1359	Chr11	-	8632457	NA	7.81	NA
Non-TS	KY2019:KY.Chr11.21	Chr11	-	74185	NA	-15.63	NA
Non-TS	KY2019:KY.Chr11.220	Chr11	-	1158922	NA	5.42	NA
Non-TS	KY2019:KY.Chr11.227	Chr11	-	1211398	NA	11.01	NA
Non-TS	KY2019:KY.Chr11.717	Chr11	-	5056474	NA	10.51	NA
Non-TS	KY2019:KY.Chr11.8	Chr11	-	38143	NA	7.3	NA
Non-TS	KY2019:KY.Chr11.80	Chr11	-	270405	NA	4.94	NA
Non-TS	KY2019:KY.Chr11.9	Chr11	-	42436	NA	10.91	NA
Non-TS	KY2019:KY.Chr12.1049	Chr12	+	7634950	NA	10.36	NA
Non-TS	KY2019:KY.Chr12.1073	Chr12	+	7785622	NA	9.11	NA
Non-TS	KY2019:KY.Chr12.1081	Chr12	+	7826893	NA	9.08	NA
Non-TS	KY2019:KY.Chr12.20	Chr12	+	80057	NA	10.13	NA
Non-TS	KY2019:KY.Chr12.33	Chr12	+	134985	NA	9.79	NA
Non-TS	KY2019:KY.Chr12.74	Chr12	+	369309	NA	9.93	NA
Non-TS	KY2019:KY.Chr12.784	Chr12	+	5855612	NA	7.46	NA
Non-TS	KY2019:KY.Chr12.899	Chr12	+	6568986	NA	10.07	NA
Non-TS	KY2019:KY.Chr12.905	Chr12	+	6634541	NA	7.65	NA
Non-TS	KY2019:KY.Chr12.6	Chr12	-	26375	NA	10.47	NA
Non-TS	KY2019:KY.Chr12.732	Chr12	-	5460638	NA	8.55	NA
Non-TS	KY2019:KY.Chr12.809	Chr12	-	5995581	NA	7.4	NA
Non-TS	KY2019:KY.Chr12.853	Chr12	-	6242854	NA	8.66	NA
Non-TS	KY2019:KY.Chr13.112	Chr13	+	823627	NA	8.73	NA
Non-TS	KY2019:KY.Chr13.476	Chr13	+	4294373	NA	10.74	NA
Non-TS	KY2019:KY.Chr13.299	Chr13	-	2700010	NA	6.43	NA
Non-TS	KY2019:KY.Chr13.346	Chr13	-	3123205	NA	-16.52	NA
Non-TS	KY2019:KY.Chr13.457	Chr13	-	4188416	NA	8.88	NA
Non-TS	KY2019:KY.Chr13.462	Chr13	-	4222801	NA	1.3	NA
Non-TS	KY2019:KY.Chr13.475	Chr13	-	4294221	NA	7.3	NA
Non-TS	KY2019:KY.Chr13.479	Chr13	-	4303127	NA	8.63	NA
Non-TS	KY2019:KY.Chr14.1031	Chr14	+	5267215	NA	8.62	NA
Non-TS	KY2019:KY.Chr14.57	Chr14	+	387829	NA	6.43	NA
Non-TS	KY2019:KY.Chr14.633	Chr14	+	4375014	NA	10.75	NA
Non-TS	KY2019:KY.Chr14.1066	Chr14	-	5501331	NA	8.49	NA
Non-TS	KY2019:KY.Chr14.1110	Chr14	-	5696821	NA	8.62	NA
Non-TS	KY2019:KY.Chr14.182	Chr14	-	1279043	NA	10.08	NA
Non-TS	KY2019:KY.Chr2.1045	Chr2	+	3623851	NA	10.9	NA
Non-TS	KY2019:KY.Chr2.1263	Chr2	+	5043524	NA	7.64	NA
Non-TS	KY2019:KY.Chr2.1438	Chr2	+	6260394	NA	6.96	NA
Non-TS	KY2019:KY.Chr2.2063	Chr2	+	7606644	NA	10.16	NA
Non-TS	KY2019:KY.Chr2.2216	Chr2	+	8553519	NA	9.66	NA
Non-TS	KY2019:KY.Chr2.2308	Chr2	+	9420168	NA	11.01	NA
Non-TS	KY2019:KY.Chr2.2321	Chr2	+	9471773	NA	8.65	NA
Non-TS	KY2019:KY.Chr2.773	Chr2	+	2222202	NA	7.44	NA
Non-TS	KY2019:KY.Chr2.1044	Chr2	-	3623786	NA	9.08	NA
Non-TS	KY2019:KY.Chr2.1211	Chr2	-	4711301	NA	6.17	NA
Non-TS	KY2019:KY.Chr2.1546	Chr2	-	6936196	NA	8.59	NA
Non-TS	KY2019:KY.Chr2.2324	Chr2	-	9481790	NA	0.62	NA
Non-TS	KY2019:KY.Chr3.1052	Chr3	+	7085715	NA	7.76	NA
Non-TS	KY2019:KY.Chr3.1544	Chr3	+	9942927	NA	11.78	NA
Non-TS	KY2019:KY.Chr3.1556	Chr3	+	10007920	NA	8.95	NA
Non-TS	KY2019:KY.Chr3.495	Chr3	+	3233239	NA	9.72	NA
Non-TS	KY2019:KY.Chr3.1106	Chr3	-	7536199	NA	4.27	NA
Non-TS	KY2019:KY.Chr3.1217	Chr3	-	8167399	NA	8.02	NA
Non-TS	KY2019:KY.Chr3.1355	Chr3	-	8824488	NA	11.01	NA
Non-TS	KY2019:KY.Chr3.1525	Chr3	-	9841072	NA	11.11	NA
Non-TS	KY2019:KY.Chr3.1555	Chr3	-	10007640	NA	11.78	NA
Non-TS	KY2019:KY.Chr3.1652	Chr3	-	10736504	NA	10.93	NA
Non-TS	KY2019:KY.Chr3.426	Chr3	-	2717528	NA	-13.1	NA
Non-TS	KY2019:KY.Chr3.739	Chr3	-	4987242	NA	3.49	NA
Non-TS	KY2019:KY.Chr4.1110	Chr4	+	5950638	NA	10.22	NA
Non-TS	KY2019:KY.Chr4.1155	Chr4	+	6300493	NA	7.76	NA
Non-TS	KY2019:KY.Chr4.231	Chr4	+	964100	NA	5.11	NA
Non-TS	KY2019:KY.Chr4.310	Chr4	+	1592745	NA	10.06	NA
Non-TS	KY2019:KY.Chr4.684	Chr4	+	3484294	NA	7.46	NA
Non-TS	KY2019:KY.Chr4.1168	Chr4	-	6393340	NA	8.83	NA
Non-TS	KY2019:KY.Chr4.227	Chr4	-	930444	NA	8.39	NA
Non-TS	KY2019:KY.Chr4.367	Chr4	-	1890542	NA	8.83	NA
Non-TS	KY2019:KY.Chr4.545	Chr4	-	2768759	NA	9.35	NA
Non-TS	KY2019:KY.Chr4.968	Chr4	-	5161212	NA	10.75	NA
Non-TS	KY2019:KY.Chr5.1067	Chr5	+	7278889	NA	11.45	NA
Non-TS	KY2019:KY.Chr5.1089	Chr5	+	7384861	NA	9.89	NA
Non-TS	KY2019:KY.Chr5.155	Chr5	+	1098793	NA	9.88	NA
Non-TS	KY2019:KY.Chr5.491	Chr5	+	3365766	NA	10.43	NA
Non-TS	KY2019:KY.Chr5.897	Chr5	+	6068764	NA	7.3	NA
Non-TS	KY2019:KY.Chr5.1056	Chr5	-	7164872	NA	7.99	NA
Non-TS	KY2019:KY.Chr5.1080	Chr5	-	7356754	NA	4.28	NA
Non-TS	KY2019:KY.Chr5.242	Chr5	-	1647026	NA	9.85	NA
Non-TS	KY2019:KY.Chr5.401	Chr5	-	2864629	NA	11.01	NA
Non-TS	KY2019:KY.Chr5.430	Chr5	-	3044267	NA	9.8	NA
Non-TS	KY2019:KY.Chr5.819	Chr5	-	5556373	NA	8.08	NA
Non-TS	KY2019:KY.Chr5.825	Chr5	-	5600773	NA	7.76	NA
Non-TS	KY2019:KY.Chr5.876	Chr5	-	5971298	NA	-1.94	NA
Non-TS	KY2019:KY.Chr6.95	Chr6	+	755141	NA	10.45	NA
Non-TS	KY2019:KY.Chr6.18	Chr6	-	155057	NA	7.33	NA
Non-TS	KY2019:KY.Chr6.252	Chr6	-	1888401	NA	10.07	NA
Non-TS	KY2019:KY.Chr6.517	Chr6	-	3625266	NA	10.22	NA
Non-TS	KY2019:KY.Chr7.1064	Chr7	+	7781725	NA	11.78	NA
Non-TS	KY2019:KY.Chr7.1126	Chr7	+	8228851	NA	8.73	NA
Non-TS	KY2019:KY.Chr7.247	Chr7	+	1923280	NA	9.88	NA
Non-TS	KY2019:KY.Chr7.895	Chr7	+	6722208	NA	10.75	NA
Non-TS	KY2019:KY.Chr7.1153	Chr7	-	8446543	NA	1.08	NA
Non-TS	KY2019:KY.Chr7.1217	Chr7	-	8824951	NA	4.87	NA
Non-TS	KY2019:KY.Chr7.1252	Chr7	-	8954730	NA	5.26	NA
Non-TS	KY2019:KY.Chr7.142	Chr7	-	914316	NA	-8.16	NA
Non-TS	KY2019:KY.Chr7.71	Chr7	-	260593	NA	8.62	NA
Non-TS	KY2019:KY.Chr7.877	Chr7	-	6629210	NA	8.88	NA
Non-TS	KY2019:KY.Chr8.1182	Chr8	+	6907742	NA	7.07	NA
Non-TS	KY2019:KY.Chr8.1269	Chr8	+	7542256	NA	3.32	NA
Non-TS	KY2019:KY.Chr8.1322	Chr8	+	7879639	NA	0.84	NA
Non-TS	KY2019:KY.Chr8.1342	Chr8	+	8044851	NA	10.47	NA
Non-TS	KY2019:KY.Chr8.1349	Chr8	+	8065170	NA	9.46	NA
Non-TS	KY2019:KY.Chr8.894	Chr8	+	5347628	NA	7.4	NA
Non-TS	KY2019:KY.Chr8.914	Chr8	+	5436045	NA	11	NA
Non-TS	KY2019:KY.Chr8.973	Chr8	+	5757222	NA	2.05	NA
Non-TS	KY2019:KY.Chr8.1343	Chr8	-	8050452	NA	8.62	NA
Non-TS	KY2019:KY.Chr8.253	Chr8	-	1504110	NA	9.39	NA
Non-TS	KY2019:KY.Chr8.418	Chr8	-	2440489	NA	8.55	NA
Non-TS	KY2019:KY.Chr8.605	Chr8	-	3633152	NA	9.55	NA
Non-TS	KY2019:KY.Chr8.702	Chr8	-	4197463	NA	8.38	NA
Non-TS	KY2019:KY.Chr8.907	Chr8	-	5405621	NA	11.01	NA
Non-TS	KY2019:KY.Chr9.1033	Chr9	+	7368657	NA	-11.36	NA
Non-TS	KY2019:KY.Chr9.603	Chr9	+	4434471	NA	6.82	NA
Non-TS	KY2019:KY.Chr9.1020	Chr9	-	7288180	NA	9.06	NA
Non-TS	KY2019:KY.Chr9.318	Chr9	-	2188047	NA	11.81	NA

## Sheet: Table_S4
Table S4: A list of human genes whose TSSs were identified. The TSS and TAS represent transcription start site and trans-splice acceptor site positions, respecitvely.
Group	Gene (Entrez ID)	Chr	Str	TSS	TAS	1st_donor_site_score
TS-1stAS	11243	chr1	+	156182798	156202111	9.65
TS-1stAS	2166	chr1	+	46859989	46867763	6.6
TS-1stAS	64645	chr1	+	100503653	100515465	9.44
TS-1stAS	84230	chr1	+	90098686	90152029	10.28
TS-1stAS	84243	chr1	+	27153221	27158938	6.51
TS-1stAS	148304	chr1	-	209957900	209957054	7.69
TS-1stAS	149643	chr1	-	213020969	213009529	8.83
TS-1stAS	1763	chr10	-	70231688	70229920	3.2
TS-1stAS	1500	chr11	+	57529383	57561482	6.14
TS-1stAS	220004	chr11	+	61248635	61249254	9.16
TS-1stAS	7140	chr11	+	1940933	1944087	8.56
TS-1stAS	196475	chr12	+	97858871	97886239	8.38
TS-1stAS	10129	chr13	+	32605914	32652971	6.97
TS-1stAS	2308	chr13	-	41240728	41134997	10.47
TS-1stAS	394	chr14	+	32546510	32559708	7
TS-1stAS	10419	chr14	-	23398585	23397824	5.5
TS-1stAS	83985	chr16	+	28986107	28986422	8.48
TS-1stAS	9738	chr16	+	19535266	19539189	6.99
TS-1stAS	23512	chr17	+	30264026	30267305	7.36
TS-1stAS	3965	chr17	+	25958235	25965289	8.28
TS-1stAS	440400	chr17	+	6915956	6916985	6.9
TS-1stAS	84282	chr17	+	29298066	29311635	6.91
TS-1stAS	51031	chr17	-	685520	681984	3.97
TS-1stAS	147804	chr19	+	53935237	53945049	8.4
TS-1stAS	151050	chr2	-	211036107	211019335	2.92
TS-1stAS	80331	chr20	+	62526501	62559688	9.6
TS-1stAS	92675	chr20	+	18568698	18574375	8.94
TS-1stAS	2195	chr4	-	187647819	187630999	5.46
TS-1stAS	1456	chr5	+	122847962	122881111	8.27
TS-1stAS	10399	chr5	-	180670906	180669345	9.4
TS-1stAS	6690	chr5	-	147218801	147211331	8.54
TS-1stAS	23586	chr9	-	32526193	32500937	9.25
TS-1stAS	55582	chr9	-	86536347	86530593	7.53
TS-1stAS	6838	chr9	-	136202998	136201437	4.76
Non-TS	100130197	chr1	+	47139720	NA	8.56
Non-TS	100505633	chr1	+	159931010	NA	10.08
Non-TS	100506696	chr1	+	202780082	NA	5.28
Non-TS	10103	chr1	+	46640759	NA	7.52
Non-TS	101926890	chr1	+	58326259	NA	2.29
Non-TS	101927295	chr1	+	73771862	NA	2.46
Non-TS	10207	chr1	+	62208152	NA	9.65
Non-TS	10250	chr1	+	24969793	NA	9.93
Non-TS	10269	chr1	+	40723918	NA	9.6
Non-TS	102723661	chr1	+	96457599	NA	5.56
Non-TS	10390	chr1	+	111682869	NA	9.16
Non-TS	1043	chr1	+	26644449	NA	10.77
Non-TS	104355292	chr1	+	117838097	NA	-0.53
Non-TS	10440	chr1	+	201924643	NA	7.43
Non-TS	10450	chr1	+	40204564	NA	7.23
Non-TS	10456	chr1	+	154245117	NA	7.66
Non-TS	10465	chr1	+	43124095	NA	9.22
Non-TS	10487	chr1	+	40506431	NA	8.41
Non-TS	105371609	chr1	+	170143496	NA	7.3
Non-TS	105371644	chr1	+	182681992	NA	9.65
Non-TS	105372897	chr1	+	209498776	NA	5.06
Non-TS	10561	chr1	+	79115517	NA	8.76
Non-TS	10628	chr1	+	145438490	NA	9.88
Non-TS	10630	chr1	+	13910327	NA	10.06
Non-TS	10657	chr1	+	32479469	NA	11.08
Non-TS	10726	chr1	+	27248247	NA	9.65
Non-TS	10885	chr1	+	118472358	NA	10.03
Non-TS	10962	chr1	+	151032887	NA	7.82
Non-TS	11079	chr1	+	2323280	NA	1.44
Non-TS	1117	chr1	+	111770300	NA	9.6
Non-TS	11311	chr1	+	150039859	NA	11.45
Non-TS	11313	chr1	+	24117675	NA	7.84
Non-TS	11315	chr1	+	8021777	NA	7.93
Non-TS	114827	chr1	+	15573779	NA	10.67
Non-TS	114883	chr1	+	52082764	NA	11.45
Non-TS	116228	chr1	+	244998997	NA	9.24
Non-TS	1163	chr1	+	154947157	NA	5.63
Non-TS	116362	chr1	+	10057286	NA	9.31
Non-TS	1179	chr1	+	86934610	NA	11
Non-TS	1185	chr1	+	11866248	NA	9.45
Non-TS	126626	chr1	+	151043240	NA	8.41
Non-TS	126820	chr1	+	85528010	NA	10.77
Non-TS	127391	chr1	+	40713609	NA	1.5
Non-TS	127428	chr1	+	54519281	NA	6.29
Non-TS	127435	chr1	+	53527885	NA	8.68
Non-TS	127540	chr1	+	34329680	NA	5.54
Non-TS	127602	chr1	+	225117444	NA	10.17
Non-TS	127733	chr1	+	20512602	NA	6.95
Non-TS	128153	chr1	+	217804695	NA	10.86
Non-TS	128209	chr1	+	44584501	NA	10.67
Non-TS	128229	chr1	+	156308333	NA	10.07
Non-TS	128344	chr1	+	111889247	NA	10.07
Non-TS	128346	chr1	+	112016562	NA	8.88
Non-TS	128387	chr1	+	212965236	NA	6.14
Non-TS	1325	chr1	+	10510110	NA	10.03
Non-TS	1380	chr1	+	207627673	NA	9.1
Non-TS	148362	chr1	+	222886718	NA	10.28
Non-TS	148581	chr1	+	64669306	NA	11
Non-TS	148738	chr1	+	145413278	NA	9.49
Non-TS	148753	chr1	+	179696912	NA	8.34
Non-TS	149018	chr1	+	153175906	NA	9.65
Non-TS	149465	chr1	+	43638023	NA	6.03
Non-TS	1503	chr1	+	41454219	NA	10.86
Non-TS	1580	chr1	+	47264718	NA	9.81
Non-TS	1604	chr1	+	207495025	NA	7.93
Non-TS	1647	chr1	+	68150884	NA	10.47
Non-TS	1660	chr1	+	182808485	NA	9.68
Non-TS	1893	chr1	+	150480585	NA	10.03
Non-TS	1942	chr1	+	155100352	NA	7.47
Non-TS	1999	chr1	+	201979753	NA	5
Non-TS	200081	chr1	+	32645316	NA	10.2
Non-TS	200159	chr1	+	244515937	NA	8.55
Non-TS	204851	chr1	+	114471988	NA	4.29
Non-TS	2207	chr1	+	161185088	NA	10.77
Non-TS	2212	chr1	+	161475247	NA	8.73
Non-TS	2224	chr1	+	155278640	NA	7.13
Non-TS	22802	chr1	+	87012761	NA	10.06
Non-TS	22823	chr1	+	93544840	NA	7.66
Non-TS	23095	chr1	+	10270603	NA	10.28
Non-TS	23154	chr1	+	36023400	NA	8.05
Non-TS	23208	chr1	+	155829293	NA	10.47
Non-TS	23215	chr1	+	171454672	NA	10.19
Non-TS	2326	chr1	+	171217692	NA	9.72
Non-TS	23261	chr1	+	6845549	NA	10.57
Non-TS	2327	chr1	+	171154439	NA	10.51
Non-TS	23418	chr1	+	197170636	NA	4.23
Non-TS	23435	chr1	+	11072711	NA	9.89
Non-TS	23557	chr1	+	153631193	NA	5.77
Non-TS	23585	chr1	+	25664825	NA	10.93
Non-TS	23633	chr1	+	32573657	NA	8.73
Non-TS	23673	chr1	+	28099730	NA	4.44
Non-TS	249	chr1	+	21877766	NA	5.88
Non-TS	2532	chr1	+	159174665	NA	9.25
Non-TS	257044	chr1	+	244624701	NA	4.86
Non-TS	2590	chr1	+	230202985	NA	10.47
Non-TS	25932	chr1	+	25071938	NA	9.6
Non-TS	26027	chr1	+	55013901	NA	8.17
Non-TS	26092	chr1	+	179851432	NA	9.16
Non-TS	26097	chr1	+	153606551	NA	11.11
Non-TS	26099	chr1	+	16693738	NA	8.05
Non-TS	261726	chr1	+	168148200	NA	3.71
Non-TS	26227	chr1	+	120254559	NA	11.08
Non-TS	27101	chr1	+	174969215	NA	11.08
Non-TS	27285	chr1	+	36549715	NA	10.28
Non-TS	27329	chr1	+	63063191	NA	9.72
Non-TS	2773	chr1	+	110091237	NA	8.99
Non-TS	284485	chr1	+	151694010	NA	8.23
Non-TS	284498	chr1	+	11822250	NA	5.78
Non-TS	284695	chr1	+	90460727	NA	9.89
Non-TS	284697	chr1	+	92634481	NA	10.65
Non-TS	28956	chr1	+	156024593	NA	7.21
Non-TS	29092	chr1	+	22351995	NA	2.97
Non-TS	29097	chr1	+	224544589	NA	-6.69
Non-TS	2944	chr1	+	110230439	NA	5.97
Non-TS	2946	chr1	+	110210679	NA	5.97
Non-TS	2949	chr1	+	110254873	NA	7.79
Non-TS	2987	chr1	+	228327980	NA	11.45
Non-TS	3020	chr1	+	226250422	NA	9.65
Non-TS	3065	chr1	+	32757705	NA	9.44
Non-TS	3075	chr1	+	196621173	NA	10.57
Non-TS	3104	chr1	+	6640056	NA	6.3
Non-TS	3151	chr1	+	26798942	NA	10.75
Non-TS	3208	chr1	+	33352094	NA	8.73
Non-TS	325	chr1	+	159557620	NA	11.08
Non-TS	3284	chr1	+	119957773	NA	4.22
Non-TS	3290	chr1	+	209878193	NA	10.86
Non-TS	339541	chr1	+	45140405	NA	5.96
Non-TS	34	chr1	+	76190440	NA	6.65
Non-TS	3428	chr1	+	158979800	NA	10.03
Non-TS	3491	chr1	+	86046444	NA	10.1
Non-TS	353299	chr1	+	182419284	NA	10.1
Non-TS	374973	chr1	+	47137526	NA	8.57
Non-TS	374977	chr1	+	55107466	NA	8.92
Non-TS	375	chr1	+	228270409	NA	3.48
Non-TS	375056	chr1	+	222791448	NA	7.39
Non-TS	3765	chr1	+	160051328	NA	7.39
Non-TS	388649	chr1	+	92683571	NA	8.56
Non-TS	4063	chr1	+	160765964	NA	10.24
Non-TS	4179	chr1	+	207925457	NA	8.18
Non-TS	4184	chr1	+	152850798	NA	8.88
Non-TS	4194	chr1	+	204485534	NA	5.28
Non-TS	4259	chr1	+	165600474	NA	10.67
Non-TS	4332	chr1	+	158801161	NA	8.68
Non-TS	440574	chr1	+	19923484	NA	9.31
Non-TS	440699	chr1	+	165513244	NA	10.07
Non-TS	467	chr1	+	212782103	NA	8.7
Non-TS	4681	chr1	+	19970208	NA	5.48
Non-TS	4720	chr1	+	161172157	NA	9.22
Non-TS	4725	chr1	+	39492022	NA	8.53
Non-TS	4774	chr1	+	61548293	NA	9.88
Non-TS	4802	chr1	+	41157376	NA	6.14
Non-TS	481	chr1	+	169075933	NA	8.07
Non-TS	4817	chr1	+	161087895	NA	1.81
Non-TS	4904	chr1	+	43148089	NA	8.99
Non-TS	50486	chr1	+	209848758	NA	5.64
Non-TS	51018	chr1	+	218458635	NA	8.99
Non-TS	51042	chr1	+	26496418	NA	8.4
Non-TS	51118	chr1	+	38478399	NA	9.79
Non-TS	51154	chr1	+	19578299	NA	7.93
Non-TS	51177	chr1	+	150122106	NA	9.89
Non-TS	51249	chr1	+	46153868	NA	4.95
Non-TS	51441	chr1	+	29063452	NA	8.68
Non-TS	515	chr1	+	111992116	NA	10.17
Non-TS	51506	chr1	+	161123768	NA	4.94
Non-TS	51538	chr1	+	31769879	NA	6.23
Non-TS	51603	chr1	+	171750814	NA	9.16
Non-TS	51686	chr1	+	151739166	NA	8.4
Non-TS	51727	chr1	+	47799586	NA	8.41
Non-TS	5174	chr1	+	145727704	NA	10.77
Non-TS	5195	chr1	+	10535018	NA	11.08
Non-TS	5208	chr1	+	207226630	NA	7.75
Non-TS	5226	chr1	+	10459126	NA	8.28
Non-TS	5236	chr1	+	64059082	NA	8.05
Non-TS	5317	chr1	+	201252634	NA	8.27
Non-TS	5321	chr1	+	186798122	NA	8.63
Non-TS	533	chr1	+	44440632	NA	6.74
Non-TS	5351	chr1	+	11994780	NA	7.13
Non-TS	54460	chr1	+	150266262	NA	8.63
Non-TS	54482	chr1	+	100598719	NA	4.48
Non-TS	54741	chr1	+	65886396	NA	7.87
Non-TS	54823	chr1	+	185126243	NA	10.49
Non-TS	54896	chr1	+	19638820	NA	8.1
Non-TS	54964	chr1	+	151020227	NA	9.09
Non-TS	5511	chr1	+	28157325	NA	8.1
Non-TS	55143	chr1	+	38158141	NA	10.51
Non-TS	55182	chr1	+	44870927	NA	4.99
Non-TS	5525	chr1	+	212475200	NA	4.43
Non-TS	5546	chr1	+	156737331	NA	7.77
Non-TS	5549	chr1	+	203444966	NA	9.88
Non-TS	55629	chr1	+	24286313	NA	9.14
Non-TS	5567	chr1	+	84629988	NA	5.84
Non-TS	55699	chr1	+	220267474	NA	10.88
Non-TS	55707	chr1	+	16767219	NA	6.6
Non-TS	55917	chr1	+	112938836	NA	9.45
Non-TS	55929	chr1	+	44679136	NA	9.13
Non-TS	56181	chr1	+	26146469	NA	7.66
Non-TS	5692	chr1	+	151372040	NA	9.09
Non-TS	56944	chr1	+	114522063	NA	8.41
Non-TS	56956	chr1	+	197886525	NA	9.63
Non-TS	56997	chr1	+	227127999	NA	11.08
Non-TS	57095	chr1	+	24104908	NA	7.93
Non-TS	5710	chr1	+	151227228	NA	6.13
Non-TS	57111	chr1	+	156030954	NA	9.25
Non-TS	57185	chr1	+	24742292	NA	10.9
Non-TS	5768	chr1	+	180124004	NA	8.68
Non-TS	57823	chr1	+	160709063	NA	10.67
Non-TS	57863	chr1	+	159141405	NA	11.45
Non-TS	5788	chr1	+	198608225	NA	3.16
Non-TS	58155	chr1	+	97187347	NA	8.79
Non-TS	5906	chr1	+	112162450	NA	7.93
Non-TS	5928	chr1	+	33116811	NA	9.16
Non-TS	5996	chr1	+	192544905	NA	7.4
Non-TS	5997	chr1	+	192778171	NA	7.21
Non-TS	5999	chr1	+	163039151	NA	10.06
Non-TS	6018	chr1	+	40627064	NA	10.07
Non-TS	6045	chr1	+	185014690	NA	10.9
Non-TS	607	chr1	+	147013271	NA	10.57
Non-TS	6125	chr1	+	93297597	NA	10.13
Non-TS	6135	chr1	+	24018296	NA	10.49
Non-TS	6202	chr1	+	45241233	NA	8.73
Non-TS	6232	chr1	+	153963239	NA	7.21
Non-TS	6271	chr1	+	153600914	NA	9.4
Non-TS	6280	chr1	+	153330330	NA	10.47
Non-TS	6301	chr1	+	109756554	NA	9.11
Non-TS	6391	chr1	+	161284171	NA	5.88
Non-TS	642587	chr1	+	209602165	NA	1.19
Non-TS	642864	chr1	+	109399827	NA	8.37
Non-TS	64766	chr1	+	33283254	NA	4.41
Non-TS	64789	chr1	+	40974433	NA	0.76
Non-TS	64793	chr1	+	26560691	NA	8.58
Non-TS	64801	chr1	+	231114840	NA	5.84
Non-TS	64802	chr1	+	10003533	NA	8.99
Non-TS	6635	chr1	+	203830731	NA	3.64
Non-TS	6675	chr1	+	162531770	NA	4.51
Non-TS	6698	chr1	+	152956557	NA	10.86
Non-TS	6726	chr1	+	225965539	NA	8.88
Non-TS	6738	chr1	+	193028742	NA	10.07
Non-TS	676	chr1	+	92417752	NA	11.01
Non-TS	6814	chr1	+	109289290	NA	7.36
Non-TS	6900	chr1	+	205012340	NA	10.28
Non-TS	712	chr1	+	22963171	NA	10.07
Non-TS	713	chr1	+	22979729	NA	10.07
Non-TS	714	chr1	+	22970126	NA	9.99
Non-TS	722	chr1	+	207277548	NA	7.13
Non-TS	725	chr1	+	207262685	NA	5.17
Non-TS	7257	chr1	+	231664421	NA	2.19
Non-TS	7268	chr1	+	55181538	NA	7.93
Non-TS	7286	chr1	+	151512785	NA	9.63
Non-TS	731	chr1	+	57320470	NA	9.09
Non-TS	7388	chr1	+	46769363	NA	10.28
Non-TS	7398	chr1	+	62901963	NA	5.6
Non-TS	7412	chr1	+	101185298	NA	8
Non-TS	7799	chr1	+	14075932	NA	9.45
Non-TS	7818	chr1	+	155658882	NA	9.2
Non-TS	79005	chr1	+	151138620	NA	4.94
Non-TS	79078	chr1	+	43232949	NA	9.12
Non-TS	79140	chr1	+	32666248	NA	8.94
Non-TS	79577	chr1	+	193091262	NA	9.65
Non-TS	79630	chr1	+	150245185	NA	10.24
Non-TS	79805	chr1	+	213123982	NA	8.24
Non-TS	79947	chr1	+	26758812	NA	3.75
Non-TS	80135	chr1	+	84944950	NA	10.4
Non-TS	80222	chr1	+	150459917	NA	10.25
Non-TS	80308	chr1	+	154955828	NA	9.22
Non-TS	81563	chr1	+	184356246	NA	11
Non-TS	81629	chr1	+	32828139	NA	9.6
Non-TS	829	chr1	+	113162454	NA	10.51
Non-TS	83442	chr1	+	26606590	NA	9.82
Non-TS	83540	chr1	+	163291744	NA	7.96
Non-TS	84033	chr1	+	228395745	NA	8.41
Non-TS	84065	chr1	+	27648736	NA	9.3
Non-TS	84066	chr1	+	178482244	NA	-2.67
Non-TS	84284	chr1	+	233086392	NA	8.66
Non-TS	84288	chr1	+	245133692	NA	10.51
Non-TS	844	chr1	+	160160377	NA	10.03
Non-TS	8443	chr1	+	231376969	NA	7.75
Non-TS	84734	chr1	+	32712835	NA	10.1
Non-TS	84944	chr1	+	166958517	NA	9.63
Non-TS	84950	chr1	+	52870274	NA	10.86
Non-TS	84976	chr1	+	222988423	NA	6.91
Non-TS	8548	chr1	+	169337433	NA	8.39
Non-TS	8560	chr1	+	224370942	NA	6.74
Non-TS	8682	chr1	+	160175207	NA	7.4
Non-TS	88	chr1	+	236849800	NA	7.09
Non-TS	91408	chr1	+	52521976	NA	9.22
Non-TS	91624	chr1	+	78354309	NA	6.65
Non-TS	92235	chr1	+	167063312	NA	10.03
Non-TS	92241	chr1	+	167599498	NA	8.27
Non-TS	9283	chr1	+	202092047	NA	10.03
Non-TS	93190	chr1	+	12806148	NA	10.51
Non-TS	9341	chr1	+	7831365	NA	7.8
Non-TS	93974	chr1	+	28562665	NA	10.12
Non-TS	9473	chr1	+	28199055	NA	7.75
Non-TS	9588	chr1	+	173446476	NA	9.63
Non-TS	963	chr1	+	111415770	NA	10.51
Non-TS	9670	chr1	+	44412638	NA	9.11
Non-TS	9673	chr1	+	156163908	NA	10.57
Non-TS	9829	chr1	+	65730555	NA	10.51
Non-TS	9869	chr1	+	150898839	NA	6.79
Non-TS	991	chr1	+	43824624	NA	8.94
Non-TS	9927	chr1	+	12040503	NA	8.68
Non-TS	9939	chr1	+	145507609	NA	9.2
Non-TS	9967	chr1	+	36690030	NA	10.67
Non-TS	998	chr1	+	22379204	NA	10.03
Non-TS	100131187	chr1	-	161008753	NA	7.63
Non-TS	100288079	chr1	-	185304177	NA	6.05
Non-TS	10067	chr1	-	155232057	NA	6.6
Non-TS	100874278	chr1	-	44709955	NA	8.95
Non-TS	10092	chr1	-	183604918	NA	-13.3
Non-TS	100996630	chr1	-	95783858	NA	9.25
Non-TS	10158	chr1	-	47655708	NA	6.77
Non-TS	10163	chr1	-	27816669	NA	9.6
Non-TS	101927034	chr1	-	64577883	NA	6.17
Non-TS	101927139	chr1	-	66516413	NA	6.62
Non-TS	101927504	chr1	-	230027758	NA	11.08
Non-TS	101927560	chr1	-	84326253	NA	4.94
Non-TS	101927683	chr1	-	232878471	NA	10.77
Non-TS	101928476	chr1	-	106161557	NA	8.59
Non-TS	101929093	chr1	-	185597631	NA	9.45
Non-TS	101930114	chr1	-	209848572	NA	2.62
Non-TS	10223	chr1	-	167059614	NA	10.67
Non-TS	10236	chr1	-	23670774	NA	10.1
Non-TS	10262	chr1	-	149899695	NA	5.8
Non-TS	10286	chr1	-	115124234	NA	10.49
Non-TS	103	chr1	-	154600447	NA	10.1
Non-TS	10380	chr1	-	220263130	NA	7.44
Non-TS	10451	chr1	-	108231126	NA	10.06
Non-TS	10485	chr1	-	156399218	NA	10.65
Non-TS	10500	chr1	-	151119104	NA	0.81
Non-TS	105376805	chr1	-	17216167	NA	10.49
Non-TS	105378933	chr1	-	119544048	NA	9.16
Non-TS	10542	chr1	-	110950316	NA	9.3
Non-TS	10625	chr1	-	185286375	NA	8.55
Non-TS	10712	chr1	-	155225274	NA	11.11
Non-TS	10717	chr1	-	114447650	NA	7.68
Non-TS	10747	chr1	-	11107296	NA	9.65
Non-TS	10763	chr1	-	156647199	NA	10.07
Non-TS	10946	chr1	-	38455664	NA	11.45
Non-TS	10969	chr1	-	43637972	NA	9.65
Non-TS	11124	chr1	-	51425916	NA	6.66
Non-TS	1116	chr1	-	203155831	NA	7.33
Non-TS	1118	chr1	-	203198801	NA	9.6
Non-TS	11240	chr1	-	17445946	NA	9.6
Non-TS	112770	chr1	-	156265470	NA	10.07
Non-TS	112950	chr1	-	43855471	NA	9.22
Non-TS	11332	chr1	-	6453827	NA	10.1
Non-TS	113444	chr1	-	35325319	NA	6.32
Non-TS	114836	chr1	-	160493042	NA	8.76
Non-TS	115361	chr1	-	89664625	NA	10.86
Non-TS	115362	chr1	-	89738570	NA	10.65
Non-TS	116496	chr1	-	184943585	NA	9.4
Non-TS	118424	chr1	-	1209213	NA	8.7
Non-TS	127247	chr1	-	76398089	NA	7.96
Non-TS	127255	chr1	-	74663860	NA	10.9
Non-TS	127544	chr1	-	33430414	NA	8.19
Non-TS	127700	chr1	-	36916052	NA	8.68
Non-TS	127845	chr1	-	204183110	NA	9.35
Non-TS	128308	chr1	-	228297000	NA	7.39
Non-TS	1314	chr1	-	160313055	NA	5.56
Non-TS	1382	chr1	-	156675375	NA	9.08
Non-TS	1401	chr1	-	159684379	NA	11.08
Non-TS	142	chr1	-	226595791	NA	9.13
Non-TS	1465	chr1	-	201476251	NA	10.67
Non-TS	1486	chr1	-	85040131	NA	5.66
Non-TS	1513	chr1	-	150780786	NA	10.52
Non-TS	1520	chr1	-	150738240	NA	7.26
Non-TS	159	chr1	-	244615183	NA	10.07
Non-TS	163590	chr1	-	179846938	NA	7.4
Non-TS	163786	chr1	-	100598480	NA	10.28
Non-TS	163859	chr1	-	226187044	NA	10.07
Non-TS	1650	chr1	-	20987862	NA	6.65
Non-TS	1718	chr1	-	55352868	NA	9.6
Non-TS	1805	chr1	-	168698440	NA	9.33
Non-TS	1806	chr1	-	98386553	NA	9.4
Non-TS	183	chr1	-	230849867	NA	10.22
Non-TS	200162	chr1	-	118727917	NA	9.6
Non-TS	200172	chr1	-	41487389	NA	3.3
Non-TS	200185	chr1	-	155145751	NA	3.35
Non-TS	2023	chr1	-	8938745	NA	7.57
Non-TS	204962	chr1	-	76076772	NA	10.03
Non-TS	2060	chr1	-	51887738	NA	10.86
Non-TS	2135	chr1	-	101360398	NA	10.28
Non-TS	2140	chr1	-	28415121	NA	8.73
Non-TS	2152	chr1	-	95007315	NA	10.67
Non-TS	2165	chr1	-	197036390	NA	8.38
Non-TS	2170	chr1	-	31845920	NA	9.1
Non-TS	223	chr1	-	165667799	NA	-0.49
Non-TS	2275	chr1	-	38471186	NA	8.7
Non-TS	22826	chr1	-	28559540	NA	4.07
Non-TS	22920	chr1	-	170043836	NA	7
Non-TS	22996	chr1	-	51787908	NA	9.21
Non-TS	23029	chr1	-	235324571	NA	7.93
Non-TS	23155	chr1	-	109506102	NA	9.22
Non-TS	2330	chr1	-	146696920	NA	6.65
Non-TS	2331	chr1	-	203320227	NA	11.08
Non-TS	23352	chr1	-	19536755	NA	8.5
Non-TS	23381	chr1	-	156261292	NA	7.09
Non-TS	2475	chr1	-	11322597	NA	10.49
Non-TS	252839	chr1	-	201123602	NA	9.16
Non-TS	2537	chr1	-	27998703	NA	8.14
Non-TS	257101	chr1	-	26699258	NA	4.84
Non-TS	257177	chr1	-	161337666	NA	10.86
Non-TS	25790	chr1	-	159869949	NA	7.61
Non-TS	25802	chr1	-	201915638	NA	7.77
Non-TS	25896	chr1	-	212208887	NA	6.8
Non-TS	25912	chr1	-	154193043	NA	8.3
Non-TS	25936	chr1	-	212965119	NA	6.54
Non-TS	25949	chr1	-	25558993	NA	10.03
Non-TS	26135	chr1	-	67896085	NA	9.06
Non-TS	26232	chr1	-	11714486	NA	7.13
Non-TS	2629	chr1	-	155211040	NA	10.06
Non-TS	26292	chr1	-	39339020	NA	4.44
Non-TS	2634	chr1	-	89591797	NA	8.91
Non-TS	2635	chr1	-	89488537	NA	10.77
Non-TS	26508	chr1	-	40105306	NA	10.28
Non-TS	27129	chr1	-	16344538	NA	3.1
Non-TS	27173	chr1	-	153936013	NA	-0.18
Non-TS	284525	chr1	-	173572211	NA	10.22
Non-TS	284680	chr1	-	162346622	NA	7.82
Non-TS	29089	chr1	-	202311064	NA	9.88
Non-TS	2959	chr1	-	89357247	NA	6.1
Non-TS	29765	chr1	-	151148457	NA	8.37
Non-TS	2980	chr1	-	42630416	NA	10.67
Non-TS	29889	chr1	-	38061536	NA	8.68
Non-TS	29922	chr1	-	169337032	NA	10.13
Non-TS	3158	chr1	-	120311528	NA	10.47
Non-TS	3192	chr1	-	245027785	NA	10.06
Non-TS	336	chr1	-	161193418	NA	9.14
Non-TS	338094	chr1	-	55089198	NA	10.28
Non-TS	339487	chr1	-	33116151	NA	6.96
Non-TS	339535	chr1	-	238649335	NA	8.34
Non-TS	3399	chr1	-	23885990	NA	9.88
Non-TS	3608	chr1	-	153643463	NA	11.08
Non-TS	3652	chr1	-	46216321	NA	10.17
Non-TS	3716	chr1	-	65533415	NA	8.56
Non-TS	3766	chr1	-	160039950	NA	10.57
Non-TS	388701	chr1	-	154178809	NA	9.12
Non-TS	388761	chr1	-	247911398	NA	7.96
Non-TS	389	chr1	-	113249749	NA	9.16
Non-TS	391013	chr1	-	20512971	NA	9.6
Non-TS	403314	chr1	-	183622419	NA	6.49
Non-TS	405	chr1	-	150849053	NA	9.35
Non-TS	4116	chr1	-	53704199	NA	6.53
Non-TS	4170	chr1	-	150552086	NA	-16.31
Non-TS	4237	chr1	-	17307115	NA	9.88
Non-TS	440603	chr1	-	114430188	NA	11.08
Non-TS	440712	chr1	-	206288197	NA	8.85
Non-TS	4582	chr1	-	155162700	NA	10.07
Non-TS	4608	chr1	-	203144954	NA	6.64
Non-TS	462	chr1	-	173886465	NA	10.57
Non-TS	4653	chr1	-	171621823	NA	10.57
Non-TS	4751	chr1	-	211848967	NA	9.6
Non-TS	4803	chr1	-	115880857	NA	10.49
Non-TS	4879	chr1	-	11919002	NA	9.22
Non-TS	4898	chr1	-	52344399	NA	9.35
Non-TS	5016	chr1	-	111970357	NA	9.27
Non-TS	50717	chr1	-	160232277	NA	4.57
Non-TS	50848	chr1	-	160990930	NA	7.65
Non-TS	51150	chr1	-	1167364	NA	10.9
Non-TS	51377	chr1	-	193028469	NA	8.51
Non-TS	51611	chr1	-	101491340	NA	4.07
Non-TS	5202	chr1	-	161087827	NA	10.07
Non-TS	5284	chr1	-	207119811	NA	9.72
Non-TS	5298	chr1	-	151300133	NA	9.85
Non-TS	5320	chr1	-	20306111	NA	8.27
Non-TS	5394	chr1	-	11159894	NA	10.47
Non-TS	54344	chr1	-	155113007	NA	11.08
Non-TS	54432	chr1	-	54355472	NA	8.41
Non-TS	54499	chr1	-	165738126	NA	6.65
Non-TS	54558	chr1	-	48937817	NA	7.68
Non-TS	54680	chr1	-	86174116	NA	-9.69
Non-TS	54865	chr1	-	156571271	NA	10.38
Non-TS	54973	chr1	-	1260033	NA	8.73
Non-TS	54987	chr1	-	53686283	NA	5.5
Non-TS	55108	chr1	-	32860042	NA	7.75
Non-TS	55127	chr1	-	236767816	NA	9.88
Non-TS	55204	chr1	-	150669618	NA	9.88
Non-TS	55220	chr1	-	205326029	NA	10.86
Non-TS	55229	chr1	-	2458035	NA	3.97
Non-TS	553115	chr1	-	32110474	NA	10.67
Non-TS	5538	chr1	-	40562917	NA	8.73
Non-TS	55450	chr1	-	20812703	NA	7.93
Non-TS	55600	chr1	-	160854960	NA	6.43
Non-TS	55635	chr1	-	68962789	NA	9.45
Non-TS	55735	chr1	-	6761874	NA	8.41
Non-TS	55791	chr1	-	111506544	NA	10.47
Non-TS	55811	chr1	-	167883372	NA	9.81
Non-TS	55970	chr1	-	68299121	NA	9.89
Non-TS	56267	chr1	-	89458312	NA	8.83
Non-TS	56605	chr1	-	236445258	NA	9.88
Non-TS	5686	chr1	-	109969059	NA	6.47
Non-TS	56882	chr1	-	151032049	NA	10.07
Non-TS	5690	chr1	-	36107127	NA	3.09
Non-TS	57326	chr1	-	154928570	NA	9.43
Non-TS	57402	chr1	-	153588800	NA	11.08
Non-TS	57489	chr1	-	86861705	NA	8.41
Non-TS	58	chr1	-	229569841	NA	9.46
Non-TS	5824	chr1	-	160254920	NA	6.91
Non-TS	5872	chr1	-	153958815	NA	9.1
Non-TS	5909	chr1	-	21995823	NA	8.73
Non-TS	59349	chr1	-	202897757	NA	8.38
Non-TS	5993	chr1	-	151319769	NA	5.77
Non-TS	6016	chr1	-	155881172	NA	4.86
Non-TS	60313	chr1	-	46152199	NA	10.9
Non-TS	60674	chr1	-	173837129	NA	9.81
Non-TS	6118	chr1	-	28241060	NA	-2.34
Non-TS	6146	chr1	-	6259654	NA	4.94
Non-TS	6275	chr1	-	153518282	NA	9.27
Non-TS	6277	chr1	-	153508467	NA	10.9
Non-TS	6279	chr1	-	153363549	NA	10.65
Non-TS	6281	chr1	-	151966315	NA	9.6
Non-TS	6282	chr1	-	152009448	NA	9.26
Non-TS	6284	chr1	-	153599981	NA	9.89
Non-TS	6390	chr1	-	17380527	NA	10.67
Non-TS	63931	chr1	-	174992561	NA	7.2
Non-TS	6402	chr1	-	169680761	NA	8.27
Non-TS	6403	chr1	-	169599338	NA	10.13
Non-TS	64710	chr1	-	205719310	NA	8.94
Non-TS	64756	chr1	-	47131527	NA	8.62
Non-TS	64769	chr1	-	37980355	NA	7.93
Non-TS	64960	chr1	-	36929942	NA	3.71
Non-TS	65005	chr1	-	151735972	NA	8.48
Non-TS	65108	chr1	-	32801831	NA	8.56
Non-TS	6518	chr1	-	9132306	NA	8.48
Non-TS	65260	chr1	-	53164019	NA	9.44
Non-TS	6705	chr1	-	153091944	NA	8.4
Non-TS	6746	chr1	-	155990702	NA	11.81
Non-TS	6883	chr1	-	28969597	NA	7.3
Non-TS	6884	chr1	-	109618625	NA	11.45
Non-TS	6944	chr1	-	151162673	NA	2.31
Non-TS	7044	chr1	-	226128920	NA	7.66
Non-TS	7135	chr1	-	201390858	NA	10.22
Non-TS	7139	chr1	-	201346808	NA	10.28
Non-TS	7203	chr1	-	156308036	NA	7.68
Non-TS	728642	chr1	-	1655773	NA	7.93
Non-TS	729467	chr1	-	59612494	NA	10.52
Non-TS	7391	chr1	-	161015725	NA	10.9
Non-TS	7805	chr1	-	31230621	NA	8.95
Non-TS	7812	chr1	-	115300608	NA	7.93
Non-TS	79098	chr1	-	207206044	NA	10.03
Non-TS	79169	chr1	-	228291055	NA	3.82
Non-TS	79590	chr1	-	156710880	NA	8.41
Non-TS	79906	chr1	-	2322993	NA	7.77
Non-TS	79957	chr1	-	156217847	NA	8.27
Non-TS	79971	chr1	-	68698206	NA	10.47
Non-TS	80143	chr1	-	115323287	NA	6.45
Non-TS	81611	chr1	-	150208331	NA	7.66
Non-TS	81626	chr1	-	182922301	NA	9.6
Non-TS	83941	chr1	-	62190813	NA	-12.05
Non-TS	83953	chr1	-	207143805	NA	10.03
Non-TS	8407	chr1	-	159895297	NA	9.44
Non-TS	84072	chr1	-	150693332	NA	-1.48
Non-TS	84217	chr1	-	42921693	NA	6.99
Non-TS	84265	chr1	-	145470374	NA	11.08
Non-TS	8431	chr1	-	27240463	NA	8.69
Non-TS	84320	chr1	-	180471712	NA	9.65
Non-TS	84328	chr1	-	10003449	NA	9.88
Non-TS	845	chr1	-	116311335	NA	11.08
Non-TS	84618	chr1	-	40137779	NA	5.48
Non-TS	84676	chr1	-	26394121	NA	10.86
Non-TS	84722	chr1	-	109825767	NA	5.35
Non-TS	84852	chr1	-	116961194	NA	9.63
Non-TS	84967	chr1	-	36863489	NA	4.29
Non-TS	8503	chr1	-	46598297	NA	8.17
Non-TS	8547	chr1	-	27701315	NA	8.07
Non-TS	8565	chr1	-	33282931	NA	7.2
Non-TS	8613	chr1	-	57045236	NA	7.23
Non-TS	8672	chr1	-	21503390	NA	3.7
Non-TS	8703	chr1	-	161147284	NA	9.8
Non-TS	8761	chr1	-	40042462	NA	11.45
Non-TS	8804	chr1	-	167522999	NA	9.6
Non-TS	8880	chr1	-	78444761	NA	10.86
Non-TS	8891	chr1	-	45452267	NA	8.19
Non-TS	8934	chr1	-	205744590	NA	1.94
Non-TS	8991	chr1	-	151345179	NA	9.08
Non-TS	9015	chr1	-	222763169	NA	10.75
Non-TS	91544	chr1	-	26633127	NA	8.95
Non-TS	9191	chr1	-	161102389	NA	2.6
Non-TS	9204	chr1	-	35497546	NA	8.23
Non-TS	9214	chr1	-	207095286	NA	10.86
Non-TS	9249	chr1	-	12678215	NA	7.87
Non-TS	93273	chr1	-	205391184	NA	9.65
Non-TS	9403	chr1	-	87379809	NA	10.49
Non-TS	9410	chr1	-	31769611	NA	11.37
Non-TS	9507	chr1	-	161168842	NA	10.08
Non-TS	9528	chr1	-	54518877	NA	8.76
Non-TS	9698	chr1	-	31538542	NA	8.4
Non-TS	9804	chr1	-	235292152	NA	9.54
Non-TS	984	chr1	-	1590462	NA	7.93
Non-TS	9859	chr1	-	243418549	NA	9.65
Non-TS	9970	chr1	-	161207993	NA	9.79
Non-TS	100289509	chr10	+	103578825	NA	8.76
Non-TS	100505540	chr10	+	98862520	NA	9.22
Non-TS	100507034	chr10	+	3183888	NA	6.71
Non-TS	100507059	chr10	+	4448643	NA	7.05
Non-TS	100507470	chr10	+	87337520	NA	10.57
Non-TS	10105	chr10	+	81107225	NA	7.66
Non-TS	10133	chr10	+	13142163	NA	9.6
Non-TS	101927278	chr10	+	100206095	NA	6.74
Non-TS	101929662	chr10	+	87192659	NA	10.06
Non-TS	102724316	chr10	+	29698486	NA	8.51
Non-TS	10276	chr10	+	5488572	NA	10.06
Non-TS	104355295	chr10	+	52384711	NA	2.99
Non-TS	105378349	chr10	+	72698802	NA	6.99
Non-TS	10556	chr10	+	92631731	NA	9.4
Non-TS	10771	chr10	+	180740	NA	9.45
Non-TS	10974	chr10	+	88728239	NA	9.35
Non-TS	1109	chr10	+	5238800	NA	7.96
Non-TS	11155	chr10	+	88428268	NA	3.33
Non-TS	112817	chr10	+	99344202	NA	11.08
Non-TS	118471	chr10	+	135160901	NA	8.73
Non-TS	118487	chr10	+	75541808	NA	8.02
Non-TS	118670	chr10	+	124670126	NA	8.01
Non-TS	118813	chr10	+	99496885	NA	8.53
Non-TS	118980	chr10	+	104474393	NA	11.08
Non-TS	119392	chr10	+	105881929	NA	7.84
Non-TS	119504	chr10	+	73975807	NA	10.06
Non-TS	120	chr10	+	111756144	NA	11.08
Non-TS	143187	chr10	+	114206981	NA	7.54
Non-TS	1559	chr10	+	96698415	NA	8.62
Non-TS	1571	chr10	+	135340867	NA	9.84
Non-TS	1645	chr10	+	5005607	NA	8.1
Non-TS	1793	chr10	+	128594021	NA	7.23
Non-TS	195977	chr10	+	47658230	NA	9.1
Non-TS	2018	chr10	+	119302257	NA	10.75
Non-TS	219621	chr10	+	63422719	NA	5.99
Non-TS	219681	chr10	+	23216982	NA	9.65
Non-TS	219738	chr10	+	71390003	NA	10.67
Non-TS	219771	chr10	+	35535953	NA	8.7
Non-TS	22891	chr10	+	64134172	NA	9.84
Non-TS	22931	chr10	+	27793233	NA	10.07
Non-TS	23590	chr10	+	26986630	NA	10.07
Non-TS	253725	chr10	+	46222726	NA	7.61
Non-TS	25911	chr10	+	103348082	NA	7.53
Non-TS	26128	chr10	+	70748529	NA	9.22
Non-TS	2625	chr10	+	8096651	NA	8.08
Non-TS	26287	chr10	+	99332536	NA	5.51
Non-TS	27069	chr10	+	85899313	NA	7.67
Non-TS	27250	chr10	+	112631686	NA	3.99
Non-TS	283038	chr10	+	127371839	NA	11.08
Non-TS	29982	chr10	+	64893096	NA	10.1
Non-TS	3026	chr10	+	115312806	NA	9.65
Non-TS	3087	chr10	+	94449712	NA	9.08
Non-TS	3189	chr10	+	70091821	NA	6.59
Non-TS	3434	chr10	+	91152380	NA	10.28
Non-TS	347731	chr10	+	68772024	NA	8.94
Non-TS	36	chr10	+	124768522	NA	10.1
Non-TS	3698	chr10	+	7745320	NA	9.82
Non-TS	374355	chr10	+	118083960	NA	0.24
Non-TS	387680	chr10	+	51827714	NA	7.61
Non-TS	387695	chr10	+	85933557	NA	8.76
Non-TS	4255	chr10	+	131265508	NA	9.27
Non-TS	4477	chr10	+	51549553	NA	8.6
Non-TS	509	chr10	+	7830142	NA	6.63
Non-TS	51322	chr10	+	28821704	NA	3.52
Non-TS	51684	chr10	+	104263729	NA	6.73
Non-TS	5209	chr10	+	6244895	NA	7.77
Non-TS	5223	chr10	+	99185979	NA	6.79
Non-TS	5328	chr10	+	75670890	NA	10.9
Non-TS	53828	chr10	+	43867084	NA	9.6
Non-TS	54541	chr10	+	74033682	NA	10.1
Non-TS	55301	chr10	+	15085949	NA	9.1
Non-TS	55506	chr10	+	71812602	NA	9.6
Non-TS	5552	chr10	+	70847861	NA	10.57
Non-TS	55662	chr10	+	102295700	NA	4.41
Non-TS	55719	chr10	+	102672720	NA	10.05
Non-TS	55749	chr10	+	70480996	NA	3.93
Non-TS	5592	chr10	+	53806516	NA	3.32
Non-TS	56165	chr10	+	115939048	NA	6.2
Non-TS	56647	chr10	+	127512115	NA	7.66
Non-TS	5791	chr10	+	129845881	NA	6.29
Non-TS	6229	chr10	+	79793621	NA	10.13
Non-TS	644890	chr10	+	15001390	NA	3.34
Non-TS	6623	chr10	+	88718371	NA	10.24
Non-TS	6935	chr10	+	31608141	NA	11.45
Non-TS	7414	chr10	+	75757874	NA	8.19
Non-TS	7581	chr10	+	38299621	NA	7.79
Non-TS	80195	chr10	+	81839036	NA	6.84
Non-TS	8031	chr10	+	51565249	NA	9.45
Non-TS	8036	chr10	+	112679363	NA	7.53
Non-TS	81619	chr10	+	82214066	NA	9.89
Non-TS	83937	chr10	+	45455221	NA	11.45
Non-TS	84332	chr10	+	82116537	NA	7.96
Non-TS	84665	chr10	+	69865880	NA	8.66
Non-TS	8559	chr10	+	13628965	NA	6.13
Non-TS	8644	chr10	+	5136606	NA	10.06
Non-TS	8872	chr10	+	12238187	NA	7.66
Non-TS	8879	chr10	+	72575704	NA	-0.52
Non-TS	9184	chr10	+	124913918	NA	8.76
Non-TS	9188	chr10	+	70715926	NA	2.91
Non-TS	9221	chr10	+	103912146	NA	7.39
Non-TS	92565	chr10	+	127585133	NA	5.42
Non-TS	9446	chr10	+	106014659	NA	7.13
Non-TS	9559	chr10	+	70883940	NA	10.13
Non-TS	9576	chr10	+	22634425	NA	8.76
Non-TS	9632	chr10	+	75504158	NA	8.48
Non-TS	983	chr10	+	62538236	NA	4.22
Non-TS	10006	chr10	-	27149825	NA	10.07
Non-TS	100133308	chr10	-	45650062	NA	8.62
Non-TS	100505890	chr10	-	106425974	NA	7.35
Non-TS	100505933	chr10	-	111768139	NA	5.76
Non-TS	100507027	chr10	-	61513138	NA	9.49
Non-TS	10121	chr10	-	104262466	NA	9.54
Non-TS	101926924	chr10	-	91717138	NA	2.99
Non-TS	101927049	chr10	-	95868551	NA	9.82
Non-TS	101927671	chr10	-	135061389	NA	10.77
Non-TS	101927983	chr10	-	127440658	NA	7.23
Non-TS	101928961	chr10	-	68771894	NA	2.72
Non-TS	101929431	chr10	-	32734966	NA	6.38
Non-TS	102724264	chr10	-	44274279	NA	8.68
Non-TS	102724341	chr10	-	105277197	NA	5.67
Non-TS	10285	chr10	-	112064678	NA	8.92
Non-TS	10360	chr10	-	103543156	NA	3.12
Non-TS	10529	chr10	-	21186240	NA	10.67
Non-TS	10531	chr10	-	3214974	NA	7.62
Non-TS	10613	chr10	-	101945786	NA	8.99
Non-TS	10724	chr10	-	103578199	NA	9.6
Non-TS	10730	chr10	-	27443313	NA	9.88
Non-TS	10844	chr10	-	135122376	NA	10.49
Non-TS	10935	chr10	-	120938309	NA	11.11
Non-TS	11067	chr10	-	45474257	NA	10.77
Non-TS	11130	chr10	-	58121033	NA	9.35
Non-TS	11164	chr10	-	12237886	NA	8.57
Non-TS	11319	chr10	-	74927778	NA	6.66
Non-TS	1147	chr10	-	101989330	NA	8.48
Non-TS	118490	chr10	-	75193319	NA	10.45
Non-TS	118491	chr10	-	75118503	NA	10.77
Non-TS	118611	chr10	-	128210010	NA	9.79
Non-TS	118812	chr10	-	99393257	NA	5.52
Non-TS	118924	chr10	-	95462319	NA	7.97
Non-TS	119180	chr10	-	30918679	NA	5.52
Non-TS	1316	chr10	-	3827401	NA	7.82
Non-TS	1369	chr10	-	101841601	NA	7.52
Non-TS	143241	chr10	-	82116511	NA	5.97
Non-TS	143379	chr10	-	118429470	NA	9.6
Non-TS	1558	chr10	-	96829254	NA	8.62
Non-TS	1586	chr10	-	104597170	NA	11.01
Non-TS	170370	chr10	-	50342066	NA	10.28
Non-TS	1892	chr10	-	135186845	NA	9.89
Non-TS	196792	chr10	-	124639125	NA	10.28
Non-TS	207107	chr10	-	10836892	NA	8.54
Non-TS	219670	chr10	-	25305085	NA	7.76
Non-TS	219793	chr10	-	72545113	NA	9.27
Non-TS	220963	chr10	-	61469608	NA	9.65
Non-TS	220965	chr10	-	61122336	NA	9.35
Non-TS	220972	chr10	-	46030790	NA	9.07
Non-TS	22944	chr10	-	7829950	NA	10.03
Non-TS	22978	chr10	-	104953029	NA	10.9
Non-TS	23223	chr10	-	99161097	NA	6.52
Non-TS	254312	chr10	-	10994126	NA	5.07
Non-TS	26019	chr10	-	12084808	NA	10.03
Non-TS	2665	chr10	-	5855397	NA	6.83
Non-TS	27063	chr10	-	92680844	NA	8.14
Non-TS	2805	chr10	-	101190381	NA	10.28
Non-TS	282980	chr10	-	2056552	NA	9.45
Non-TS	288	chr10	-	61900517	NA	5.73
Non-TS	29974	chr10	-	52645387	NA	9.46
Non-TS	311	chr10	-	81965292	NA	10.67
Non-TS	3257	chr10	-	100206672	NA	7.81
Non-TS	3416	chr10	-	94257498	NA	9.21
Non-TS	3688	chr10	-	33247148	NA	8.76
Non-TS	3778	chr10	-	79110515	NA	8.59
Non-TS	387718	chr10	-	127371696	NA	9.08
Non-TS	3983	chr10	-	116286669	NA	8.27
Non-TS	399814	chr10	-	124459357	NA	10.49
Non-TS	399818	chr10	-	126480439	NA	7.39
Non-TS	403	chr10	-	104474095	NA	10.13
Non-TS	414149	chr10	-	15130775	NA	8.63
Non-TS	4143	chr10	-	82049414	NA	10.75
Non-TS	439950	chr10	-	11147457	NA	9.21
Non-TS	4714	chr10	-	102289636	NA	5.13
Non-TS	474354	chr10	-	50147885	NA	8.68
Non-TS	4892	chr10	-	115423800	NA	8.94
Non-TS	4942	chr10	-	126107492	NA	10.05
Non-TS	50632	chr10	-	135150396	NA	3.28
Non-TS	51008	chr10	-	73976046	NA	9.79
Non-TS	51013	chr10	-	99205762	NA	10.91
Non-TS	51021	chr10	-	75012402	NA	7.68
Non-TS	51207	chr10	-	76868945	NA	7.55
Non-TS	51363	chr10	-	125851922	NA	7.93
Non-TS	5464	chr10	-	71993150	NA	7.68
Non-TS	54777	chr10	-	134756064	NA	6.78
Non-TS	54788	chr10	-	74114676	NA	10.49
Non-TS	5507	chr10	-	93392828	NA	10.28
Non-TS	55130	chr10	-	28270800	NA	6.43
Non-TS	55280	chr10	-	102027395	NA	1.3
Non-TS	5532	chr10	-	75255774	NA	8.68
Non-TS	5660	chr10	-	73611006	NA	9.14
Non-TS	56681	chr10	-	71930268	NA	8.56
Non-TS	57698	chr10	-	118764693	NA	10.08
Non-TS	5832	chr10	-	97416468	NA	10.4
Non-TS	58529	chr10	-	75401272	NA	10.91
Non-TS	59	chr10	-	90712530	NA	10.45
Non-TS	5950	chr10	-	95360992	NA	8.95
Non-TS	60370	chr10	-	99446982	NA	8.95
Non-TS	6251	chr10	-	16859423	NA	8.95
Non-TS	6387	chr10	-	44880545	NA	11.81
Non-TS	63877	chr10	-	120101836	NA	10.67
Non-TS	64115	chr10	-	73533277	NA	9.31
Non-TS	6441	chr10	-	81708861	NA	7.52
Non-TS	6840	chr10	-	29923900	NA	9.82
Non-TS	728558	chr10	-	97849972	NA	2.36
Non-TS	7511	chr10	-	111683204	NA	9.16
Non-TS	7580	chr10	-	44144322	NA	10.49
Non-TS	79004	chr10	-	104192331	NA	5.95
Non-TS	79861	chr10	-	5446791	NA	11.01
Non-TS	80760	chr10	-	7661636	NA	7.94
Non-TS	818	chr10	-	75634301	NA	5.98
Non-TS	83641	chr10	-	14646315	NA	9.65
Non-TS	8453	chr10	-	35363209	NA	7.92
Non-TS	84632	chr10	-	116164251	NA	9.16
Non-TS	84833	chr10	-	105156210	NA	8.56
Non-TS	84896	chr10	-	89577983	NA	8.73
Non-TS	85450	chr10	-	106098223	NA	10.44
Non-TS	91452	chr10	-	27531040	NA	8.88
Non-TS	91734	chr10	-	1071799	NA	7.15
Non-TS	93377	chr10	-	98118713	NA	10.13
Non-TS	93550	chr10	-	46168287	NA	8.48
Non-TS	9397	chr10	-	15210692	NA	5.76
Non-TS	9712	chr10	-	11653571	NA	8.77
Non-TS	9806	chr10	-	73848309	NA	9.22
Non-TS	10003	chr11	+	89867863	NA	10.24
Non-TS	100130987	chr11	+	67085336	NA	7.04
Non-TS	100506233	chr11	+	82783144	NA	3.75
Non-TS	100506540	chr11	+	18621305	NA	11.01
Non-TS	10062	chr11	+	47270454	NA	10.19
Non-TS	10068	chr11	+	71709957	NA	9.79
Non-TS	10072	chr11	+	66247909	NA	10.07
Non-TS	100874251	chr11	+	126810653	NA	7.43
Non-TS	10114	chr11	+	33278958	NA	10.51
Non-TS	101927789	chr11	+	65222757	NA	9.06
Non-TS	10313	chr11	+	63448972	NA	10.17
Non-TS	10346	chr11	+	5711020	NA	10.47
Non-TS	10413	chr11	+	101981181	NA	8.66
Non-TS	10435	chr11	+	65082337	NA	11.45
Non-TS	10480	chr11	+	32605377	NA	6.46
Non-TS	10524	chr11	+	65479723	NA	7
Non-TS	10527	chr11	+	9406199	NA	6.38
Non-TS	10534	chr11	+	65337930	NA	5.5
Non-TS	105376569	chr11	+	15583368	NA	10.57
Non-TS	105376606	chr11	+	29640349	NA	4.94
Non-TS	10553	chr11	+	20385260	NA	8.66
Non-TS	10632	chr11	+	118272337	NA	9.44
Non-TS	10714	chr11	+	74303627	NA	2.89
Non-TS	10944	chr11	+	16760194	NA	2.29
Non-TS	10963	chr11	+	63953653	NA	6.66
Non-TS	11098	chr11	+	86511640	NA	9.89
Non-TS	11309	chr11	+	74862152	NA	9.66
Non-TS	113746	chr11	+	196770	NA	8.95
Non-TS	114971	chr11	+	47587148	NA	10.07
Non-TS	119710	chr11	+	36616073	NA	6.54
Non-TS	120224	chr11	+	129685745	NA	7.41
Non-TS	120534	chr11	+	30344651	NA	0.93
Non-TS	133	chr11	+	10326624	NA	10.28
Non-TS	1351	chr11	+	63742092	NA	7.61
Non-TS	144110	chr11	+	18720326	NA	8.95
Non-TS	154810	chr11	+	94501546	NA	9.24
Non-TS	1643	chr11	+	47236520	NA	5.61
Non-TS	1662	chr11	+	108535820	NA	9.16
Non-TS	2017	chr11	+	70244647	NA	8.02
Non-TS	2132	chr11	+	44117228	NA	9.85
Non-TS	2147	chr11	+	46740781	NA	9.33
Non-TS	219844	chr11	+	125757595	NA	9.14
Non-TS	219899	chr11	+	120894822	NA	3.29
Non-TS	219990	chr11	+	59807882	NA	6.41
Non-TS	219995	chr11	+	60524473	NA	10.19
Non-TS	220047	chr11	+	85566454	NA	7.44
Non-TS	220074	chr11	+	71791896	NA	9.89
Non-TS	2206	chr11	+	59856137	NA	10.28
Non-TS	221120	chr11	+	43902387	NA	5.73
Non-TS	2237	chr11	+	61560378	NA	9.22
Non-TS	2286	chr11	+	64008558	NA	4.24
Non-TS	2313	chr11	+	128563987	NA	10.22
Non-TS	2350	chr11	+	71927838	NA	3.01
Non-TS	2352	chr11	+	71846755	NA	9.46
Non-TS	23649	chr11	+	65029433	NA	7.8
Non-TS	245802	chr11	+	60094728	NA	2.78
Non-TS	25824	chr11	+	64085714	NA	6.78
Non-TS	25858	chr11	+	64067877	NA	6.91
Non-TS	25996	chr11	+	114310193	NA	10.03
Non-TS	26007	chr11	+	61100712	NA	7.52
Non-TS	26515	chr11	+	6502710	NA	10.74
Non-TS	27034	chr11	+	134123470	NA	6.08
Non-TS	27315	chr11	+	3829790	NA	8.73
Non-TS	2785	chr11	+	62475189	NA	10.86
Non-TS	280636	chr11	+	57508963	NA	6.9
Non-TS	283197	chr11	+	60383209	NA	8.4
Non-TS	283298	chr11	+	7506737	NA	8.94
Non-TS	2893	chr11	+	105481442	NA	9.31
Non-TS	28970	chr11	+	93474853	NA	8.83
Non-TS	28971	chr11	+	77532190	NA	8.73
Non-TS	2950	chr11	+	67351283	NA	8.28
Non-TS	2965	chr11	+	18344114	NA	10.65
Non-TS	3145	chr11	+	118955624	NA	10.49
Non-TS	329	chr11	+	102217945	NA	10.49
Non-TS	330	chr11	+	102188218	NA	8.07
Non-TS	334	chr11	+	129939789	NA	4.41
Non-TS	345	chr11	+	116700606	NA	9.43
Non-TS	3508	chr11	+	68671359	NA	10.88
Non-TS	3611	chr11	+	6625025	NA	10.9
Non-TS	3703	chr11	+	125462747	NA	9.22
Non-TS	3732	chr11	+	44587188	NA	9.6
Non-TS	374407	chr11	+	73662050	NA	9.39
Non-TS	3948	chr11	+	18433865	NA	2.34
Non-TS	399909	chr11	+	65383234	NA	7.23
Non-TS	399968	chr11	+	125703211	NA	10.45
Non-TS	4013	chr11	+	123986162	NA	8.76
Non-TS	402	chr11	+	64781640	NA	-3
Non-TS	4046	chr11	+	1874297	NA	8.05
Non-TS	406	chr11	+	13299337	NA	11.45
Non-TS	4076	chr11	+	34073279	NA	9.44
Non-TS	4192	chr11	+	46403219	NA	8.66
Non-TS	4246	chr11	+	61976145	NA	10.67
Non-TS	4250	chr11	+	62037630	NA	10.67
Non-TS	4583	chr11	+	1074874	NA	9.22
Non-TS	4684	chr11	+	112832142	NA	-11.89
Non-TS	4722	chr11	+	47600633	NA	5.97
Non-TS	4723	chr11	+	67374429	NA	3.66
Non-TS	4728	chr11	+	67798159	NA	8.23
Non-TS	4900	chr11	+	124609838	NA	10.43
Non-TS	4925	chr11	+	17298286	NA	11.08
Non-TS	494141	chr11	+	18230710	NA	6.6
Non-TS	497258	chr11	+	27528396	NA	9.16
Non-TS	51075	chr11	+	57480085	NA	7.23
Non-TS	51338	chr11	+	60048139	NA	10.29
Non-TS	51399	chr11	+	118889476	NA	6.32
Non-TS	51400	chr11	+	73882354	NA	7.73
Non-TS	51501	chr11	+	86013340	NA	8.3
Non-TS	51642	chr11	+	73498936	NA	10.19
Non-TS	53340	chr11	+	124543800	NA	8.41
Non-TS	5436	chr11	+	62529052	NA	5.03
Non-TS	54765	chr11	+	35684428	NA	9.35
Non-TS	54860	chr11	+	60260251	NA	9.72
Non-TS	54970	chr11	+	113185313	NA	7.53
Non-TS	55216	chr11	+	111945023	NA	8.47
Non-TS	55291	chr11	+	68228215	NA	9.43
Non-TS	55298	chr11	+	71640102	NA	9.85
Non-TS	55611	chr11	+	63753910	NA	8.04
Non-TS	55693	chr11	+	94707011	NA	7.87
Non-TS	55863	chr11	+	85339637	NA	10.08
Non-TS	56672	chr11	+	8932748	NA	8.48
Non-TS	5719	chr11	+	236980	NA	5.01
Non-TS	57476	chr11	+	123325351	NA	10.57
Non-TS	5805	chr11	+	112097111	NA	9.46
Non-TS	58473	chr11	+	73358728	NA	8.23
Non-TS	5920	chr11	+	63304317	NA	11.78
Non-TS	5936	chr11	+	66406177	NA	7.62
Non-TS	595	chr11	+	69455924	NA	6.79
Non-TS	6150	chr11	+	1968562	NA	6.05
Non-TS	6157	chr11	+	8704339	NA	8.6
Non-TS	6181	chr11	+	809968	NA	8.4
Non-TS	6188	chr11	+	75110563	NA	9.6
Non-TS	6199	chr11	+	67195965	NA	10.49
Non-TS	6288	chr11	+	18287807	NA	9.85
Non-TS	6309	chr11	+	121163480	NA	6.92
Non-TS	6392	chr11	+	111957597	NA	8.41
Non-TS	64232	chr11	+	60197073	NA	9.65
Non-TS	643037	chr11	+	94245652	NA	6.96
Non-TS	64776	chr11	+	111750265	NA	4.83
Non-TS	64787	chr11	+	706231	NA	9.6
Non-TS	6520	chr11	+	62648368	NA	9.89
Non-TS	6609	chr11	+	6411704	NA	9.6
Non-TS	6768	chr11	+	130029708	NA	8.7
Non-TS	6876	chr11	+	117070086	NA	7.15
Non-TS	710	chr11	+	57365158	NA	3.34
Non-TS	726	chr11	+	76778018	NA	8.18
Non-TS	7356	chr11	+	62186505	NA	10.9
Non-TS	738	chr11	+	64863686	NA	6.64
Non-TS	7542	chr11	+	64851714	NA	0.78
Non-TS	7702	chr11	+	9482559	NA	6.43
Non-TS	7704	chr11	+	113930436	NA	4.74
Non-TS	79073	chr11	+	60681652	NA	8.68
Non-TS	790955	chr11	+	62439145	NA	6.33
Non-TS	79096	chr11	+	46958314	NA	5.12
Non-TS	79607	chr11	+	126081668	NA	11.11
Non-TS	80150	chr11	+	62104912	NA	10.24
Non-TS	80227	chr11	+	73588035	NA	6.6
Non-TS	81490	chr11	+	448233	NA	5.2
Non-TS	81876	chr11	+	66036088	NA	6.97
Non-TS	83661	chr11	+	60467003	NA	10.47
Non-TS	83700	chr11	+	133938966	NA	7.93
Non-TS	83706	chr11	+	63974193	NA	10.22
Non-TS	84233	chr11	+	85359032	NA	8.56
Non-TS	847	chr11	+	34460488	NA	7.29
Non-TS	84866	chr11	+	118401917	NA	9.6
Non-TS	84897	chr11	+	124492766	NA	5.91
Non-TS	8495	chr11	+	7627057	NA	6.84
Non-TS	8519	chr11	+	314040	NA	9.49
Non-TS	8539	chr11	+	43333546	NA	10.67
Non-TS	8567	chr11	+	47291689	NA	8.24
Non-TS	8665	chr11	+	8008884	NA	8.73
Non-TS	8726	chr11	+	85955795	NA	8.62
Non-TS	9049	chr11	+	67250996	NA	4.94
Non-TS	9092	chr11	+	65729199	NA	9.35
Non-TS	916	chr11	+	118175445	NA	10.13
Non-TS	91614	chr11	+	33037424	NA	8.53
Non-TS	917	chr11	+	118215099	NA	10.51
Non-TS	91894	chr11	+	111789689	NA	10.1
Non-TS	921	chr11	+	60869961	NA	8.73
Non-TS	923	chr11	+	60739198	NA	9.88
Non-TS	931	chr11	+	60223320	NA	11.08
Non-TS	960	chr11	+	35160718	NA	11.11
Non-TS	975	chr11	+	2398544	NA	9.08
Non-TS	977	chr11	+	832952	NA	7.23
Non-TS	9776	chr11	+	46639113	NA	7.64
Non-TS	9789	chr11	+	74660324	NA	9.16
Non-TS	100130348	chr11	-	64856582	NA	7.42
Non-TS	100133315	chr11	-	71639505	NA	8.48
Non-TS	100500938	chr11	-	22882020	NA	7.21
Non-TS	100506113	chr11	-	75525841	NA	8.07
Non-TS	100506305	chr11	-	13011093	NA	11.45
Non-TS	100507205	chr11	-	42275233	NA	7.64
Non-TS	100874014	chr11	-	20070861	NA	10.07
Non-TS	101929208	chr11	-	120828754	NA	2.13
Non-TS	10205	chr11	-	118135009	NA	10.77
Non-TS	10249	chr11	-	58499416	NA	10.07
Non-TS	10263	chr11	-	67275633	NA	7.47
Non-TS	102723378	chr11	-	22513593	NA	8.14
Non-TS	1028	chr11	-	2907003	NA	7.13
Non-TS	103312105	chr11	-	38667927	NA	10.57
Non-TS	103581031	chr11	-	8038068	NA	8.14
Non-TS	10410	chr11	-	320848	NA	9.49
Non-TS	10482	chr11	-	62572912	NA	11.37
Non-TS	105369490	chr11	-	110968054	NA	6.29
Non-TS	1072	chr11	-	65625651	NA	8.27
Non-TS	1075	chr11	-	88070904	NA	8.84
Non-TS	10894	chr11	-	10590212	NA	10.29
Non-TS	10897	chr11	-	66056514	NA	10.25
Non-TS	10938	chr11	-	64647139	NA	9.68
Non-TS	11145	chr11	-	63381908	NA	8.54
Non-TS	11234	chr11	-	18343677	NA	5.69
Non-TS	113174	chr11	-	18127610	NA	6.34
Non-TS	114769	chr11	-	104916047	NA	10.9
Non-TS	114908	chr11	-	102323496	NA	10.75
Non-TS	116535	chr11	-	68780714	NA	6.52
Non-TS	116985	chr11	-	72433385	NA	9.04
Non-TS	117144	chr11	-	65793950	NA	8.4
Non-TS	120379	chr11	-	111944741	NA	7.07
Non-TS	120400	chr11	-	114430599	NA	10.67
Non-TS	1207	chr11	-	77348839	NA	7.81
Non-TS	143662	chr11	-	26593810	NA	11
Non-TS	143686	chr11	-	94965639	NA	9.65
Non-TS	1479	chr11	-	33183026	NA	10.07
Non-TS	1509	chr11	-	1785157	NA	6.66
Non-TS	159963	chr11	-	26743607	NA	10.06
Non-TS	1642	chr11	-	61100542	NA	9.35
Non-TS	1656	chr11	-	118661657	NA	5.5
Non-TS	1717	chr11	-	71159416	NA	10.07
Non-TS	1937	chr11	-	62341335	NA	9.65
Non-TS	196294	chr11	-	31531169	NA	9.65
Non-TS	1982	chr11	-	10830470	NA	10.47
Non-TS	219539	chr11	-	57417385	NA	9.16
Non-TS	2197	chr11	-	64889606	NA	10.77
Non-TS	219854	chr11	-	124981522	NA	8.41
Non-TS	219927	chr11	-	68671300	NA	9.22
Non-TS	219938	chr11	-	133715406	NA	9.86
Non-TS	220296	chr11	-	124805943	NA	9.79
Non-TS	221091	chr11	-	62457002	NA	8.3
Non-TS	23193	chr11	-	62414085	NA	7.93
Non-TS	23201	chr11	-	73309124	NA	9.35
Non-TS	23621	chr11	-	117166289	NA	8.95
Non-TS	23647	chr11	-	6502553	NA	7.66
Non-TS	23705	chr11	-	115375133	NA	10.28
Non-TS	23788	chr11	-	47664086	NA	9.46
Non-TS	2495	chr11	-	61735103	NA	8.27
Non-TS	254359	chr11	-	66313508	NA	7
Non-TS	258010	chr11	-	22851347	NA	10.1
Non-TS	25855	chr11	-	66112527	NA	8.66
Non-TS	25906	chr11	-	71823813	NA	9.27
Non-TS	25923	chr11	-	63439446	NA	8.63
Non-TS	26070	chr11	-	61525143	NA	8.76
Non-TS	26519	chr11	-	57298227	NA	10.36
Non-TS	26521	chr11	-	111957480	NA	9.13
Non-TS	26973	chr11	-	89956239	NA	10.65
Non-TS	27122	chr11	-	12030173	NA	7.07
Non-TS	27339	chr11	-	60674014	NA	8.28
Non-TS	283129	chr11	-	64739570	NA	9.65
Non-TS	283254	chr11	-	46638744	NA	7.07
Non-TS	29087	chr11	-	134123214	NA	0.83
Non-TS	29099	chr11	-	36310978	NA	11
Non-TS	3043	chr11	-	5248301	NA	8.08
Non-TS	3263	chr11	-	6462217	NA	8.93
Non-TS	3312	chr11	-	122932844	NA	8.59
Non-TS	335	chr11	-	116708338	NA	8.42
Non-TS	337	chr11	-	116694020	NA	10.9
Non-TS	338661	chr11	-	123756359	NA	6.8
Non-TS	3665	chr11	-	615950	NA	9.04
Non-TS	4054	chr11	-	65325701	NA	1.93
Non-TS	408	chr11	-	75062704	NA	10.9
Non-TS	4314	chr11	-	102714338	NA	8.55
Non-TS	4316	chr11	-	102401478	NA	9.8
Non-TS	4361	chr11	-	94227040	NA	3.32
Non-TS	441601	chr11	-	50257625	NA	7.7
Non-TS	4607	chr11	-	47374253	NA	6.52
Non-TS	4676	chr11	-	3013530	NA	7.34
Non-TS	4863	chr11	-	108093365	NA	8.84
Non-TS	493860	chr11	-	32816187	NA	11.08
Non-TS	50613	chr11	-	5531187	NA	8.14
Non-TS	50862	chr11	-	10562734	NA	5.97
Non-TS	51035	chr11	-	62446545	NA	6.44
Non-TS	51074	chr11	-	34937926	NA	9.46
Non-TS	51287	chr11	-	73587890	NA	9.1
Non-TS	51296	chr11	-	60719648	NA	10.67
Non-TS	51503	chr11	-	94706720	NA	-0.14
Non-TS	51504	chr11	-	64085030	NA	8.63
Non-TS	51700	chr11	-	7695498	NA	6.14
Non-TS	5286	chr11	-	17229533	NA	8.41
Non-TS	53841	chr11	-	624955	NA	4.8
Non-TS	5441	chr11	-	842529	NA	5.5
Non-TS	5450	chr11	-	111250000	NA	10.74
Non-TS	54663	chr11	-	62607052	NA	8.23
Non-TS	54827	chr11	-	114466484	NA	9.11
Non-TS	5499	chr11	-	67169296	NA	8.46
Non-TS	55004	chr11	-	71814322	NA	9.13
Non-TS	5519	chr11	-	111637103	NA	9.04
Non-TS	55293	chr11	-	18610264	NA	8.17
Non-TS	55327	chr11	-	27528314	NA	10.03
Non-TS	55366	chr11	-	27494322	NA	7.39
Non-TS	55626	chr11	-	46615567	NA	9.88
Non-TS	56	chr11	-	125550742	NA	10.03
Non-TS	5682	chr11	-	14541899	NA	9.89
Non-TS	5702	chr11	-	47447990	NA	6.32
Non-TS	5790	chr11	-	67205153	NA	9.26
Non-TS	5837	chr11	-	64527446	NA	4.05
Non-TS	58486	chr11	-	10879612	NA	8.68
Non-TS	5962	chr11	-	110167339	NA	10.17
Non-TS	5970	chr11	-	65430415	NA	9.2
Non-TS	60492	chr11	-	82997031	NA	7.46
Non-TS	6207	chr11	-	17099213	NA	8.19
Non-TS	6230	chr11	-	118889053	NA	9.26
Non-TS	6289	chr11	-	18270184	NA	10.07
Non-TS	6291	chr11	-	18258349	NA	10.07
Non-TS	6327	chr11	-	118047354	NA	10.24
Non-TS	63875	chr11	-	6704540	NA	9.16
Non-TS	65003	chr11	-	66206319	NA	9.13
Non-TS	6506	chr11	-	35441101	NA	7.13
Non-TS	6588	chr11	-	107582782	NA	8.63
Non-TS	6688	chr11	-	47400092	NA	7.21
Non-TS	6712	chr11	-	66496687	NA	9.16
Non-TS	6737	chr11	-	4414909	NA	10.47
Non-TS	6764	chr11	-	8832220	NA	11.08
Non-TS	6881	chr11	-	6633445	NA	8.48
Non-TS	7054	chr11	-	2193045	NA	9.48
Non-TS	7070	chr11	-	119293879	NA	6.71
Non-TS	7251	chr11	-	18548470	NA	9.16
Non-TS	7351	chr11	-	73693888	NA	9.1
Non-TS	746	chr11	-	61560071	NA	7.23
Non-TS	7536	chr11	-	64545195	NA	3.55
Non-TS	79026	chr11	-	62314274	NA	9.46
Non-TS	79053	chr11	-	77850665	NA	4.33
Non-TS	79101	chr11	-	93474660	NA	7.92
Non-TS	79780	chr11	-	96123064	NA	8.68
Non-TS	79796	chr11	-	111742264	NA	-19.75
Non-TS	8048	chr11	-	19223530	NA	10.67
Non-TS	81930	chr11	-	28129710	NA	8.38
Non-TS	8301	chr11	-	85780123	NA	7.94
Non-TS	833	chr11	-	3078648	NA	7.75
Non-TS	834	chr11	-	104905870	NA	10.9
Non-TS	83480	chr11	-	125773100	NA	9.72
Non-TS	837	chr11	-	104839308	NA	10.67
Non-TS	84280	chr11	-	13484838	NA	7.36
Non-TS	84447	chr11	-	64901966	NA	10.1
Non-TS	84881	chr11	-	126081545	NA	10.9
Non-TS	85363	chr11	-	5706282	NA	9.27
Non-TS	8882	chr11	-	116658739	NA	4.51
Non-TS	90952	chr11	-	124632186	NA	11.11
Non-TS	9158	chr11	-	65655932	NA	3.04
Non-TS	91801	chr11	-	107436461	NA	7.23
Non-TS	9246	chr11	-	57335097	NA	9.24
Non-TS	9379	chr11	-	64411017	NA	11.81
Non-TS	966	chr11	-	33757969	NA	10.77
Non-TS	100130268	chr12	+	75628546	NA	10.67
Non-TS	100131138	chr12	+	111374389	NA	11.45
Non-TS	100288798	chr12	+	46777460	NA	8.16
Non-TS	100506314	chr12	+	13080668	NA	10.43
Non-TS	100507206	chr12	+	127221599	NA	5.43
Non-TS	10059	chr12	+	32832254	NA	9.22
Non-TS	100862680	chr12	+	128399983	NA	8.88
Non-TS	101927038	chr12	+	42157992	NA	2.65
Non-TS	101927464	chr12	+	126580524	NA	6.28
Non-TS	101928162	chr12	+	10902838	NA	5.68
Non-TS	101928420	chr12	+	81156970	NA	6.03
Non-TS	101928471	chr12	+	24376209	NA	7.76
Non-TS	101929058	chr12	+	103545594	NA	9.88
Non-TS	1027	chr12	+	12870302	NA	6.53
Non-TS	10436	chr12	+	7080076	NA	6.44
Non-TS	105369635	chr12	+	7072389	NA	9.65
Non-TS	10576	chr12	+	69979239	NA	8.27
Non-TS	10599	chr12	+	21284128	NA	10.77
Non-TS	10906	chr12	+	112563364	NA	8.8
Non-TS	10956	chr12	+	58087928	NA	9.22
Non-TS	10959	chr12	+	124069099	NA	6.79
Non-TS	10961	chr12	+	112451250	NA	9.24
Non-TS	10988	chr12	+	95867931	NA	9.65
Non-TS	11066	chr12	+	123942672	NA	10.03
Non-TS	11137	chr12	+	108079559	NA	9.16
Non-TS	11171	chr12	+	16035320	NA	9.6
Non-TS	113246	chr12	+	7053249	NA	6.65
Non-TS	121053	chr12	+	105380116	NA	5.93
Non-TS	121273	chr12	+	48876284	NA	10.45
Non-TS	121512	chr12	+	32638906	NA	7.39
Non-TS	1272	chr12	+	41086221	NA	9.79
Non-TS	1337	chr12	+	120875921	NA	9.04
Non-TS	1389	chr12	+	12764846	NA	11
Non-TS	140465	chr12	+	56546374	NA	9.25
Non-TS	144321	chr12	+	75784879	NA	7.61
Non-TS	144363	chr12	+	25348216	NA	5.93
Non-TS	144406	chr12	+	122356498	NA	7.96
Non-TS	1606	chr12	+	56324946	NA	9.65
Non-TS	160762	chr12	+	111284764	NA	10.65
Non-TS	196403	chr12	+	57998607	NA	9.65
Non-TS	196410	chr12	+	56075525	NA	8.8
Non-TS	196472	chr12	+	100041531	NA	8.95
Non-TS	196527	chr12	+	45609878	NA	9.1
Non-TS	1975	chr12	+	53400240	NA	9.6
Non-TS	2012	chr12	+	13349660	NA	9.79
Non-TS	217	chr12	+	112204737	NA	9.6
Non-TS	22818	chr12	+	54718923	NA	5
Non-TS	2288	chr12	+	2904191	NA	9.16
Non-TS	22895	chr12	+	113229553	NA	3.1
Non-TS	23012	chr12	+	27397188	NA	10.67
Non-TS	23390	chr12	+	77158038	NA	8.41
Non-TS	23479	chr12	+	108956382	NA	8.76
Non-TS	23592	chr12	+	65563363	NA	9.07
Non-TS	23710	chr12	+	10365476	NA	8.4
Non-TS	254050	chr12	+	122652268	NA	7.77
Non-TS	255411	chr12	+	49121218	NA	7.66
Non-TS	256710	chr12	+	75728470	NA	7.23
Non-TS	25840	chr12	+	51318802	NA	10.9
Non-TS	25875	chr12	+	51442110	NA	8.99
Non-TS	25977	chr12	+	8234873	NA	7.64
Non-TS	26353	chr12	+	119616736	NA	10.65
Non-TS	2647	chr12	+	56109829	NA	7.75
Non-TS	2819	chr12	+	50497791	NA	8.69
Non-TS	28234	chr12	+	20963639	NA	10.57
Non-TS	283383	chr12	+	131438452	NA	9.43
Non-TS	283420	chr12	+	10183317	NA	10.06
Non-TS	283471	chr12	+	51236726	NA	-6.72
Non-TS	28977	chr12	+	93861293	NA	9.24
Non-TS	28981	chr12	+	110562162	NA	8.55
Non-TS	29095	chr12	+	56211869	NA	9.79
Non-TS	2967	chr12	+	124118376	NA	9.2
Non-TS	29915	chr12	+	104458309	NA	7.5
Non-TS	3071	chr12	+	54891540	NA	10.22
Non-TS	3164	chr12	+	52445226	NA	8.53
Non-TS	3178	chr12	+	54674510	NA	10.03
Non-TS	3489	chr12	+	53491451	NA	10.1
Non-TS	35	chr12	+	121163629	NA	10.03
Non-TS	363	chr12	+	50366766	NA	7.23
Non-TS	3798	chr12	+	57943827	NA	7.93
Non-TS	3824	chr12	+	10460469	NA	9.8
Non-TS	4069	chr12	+	69742161	NA	8.59
Non-TS	4141	chr12	+	57881854	NA	7.46
Non-TS	4257	chr12	+	16500588	NA	7.22
Non-TS	4604	chr12	+	101988749	NA	9.21
Non-TS	4618	chr12	+	81101413	NA	6.12
Non-TS	4637	chr12	+	56552146	NA	2.63
Non-TS	4704	chr12	+	4758280	NA	10.16
Non-TS	4848	chr12	+	70637216	NA	10.49
Non-TS	5036	chr12	+	56498350	NA	8.34
Non-TS	5037	chr12	+	118573929	NA	7.29
Non-TS	51202	chr12	+	12966280	NA	7.54
Non-TS	51329	chr12	+	123465250	NA	4.3
Non-TS	51535	chr12	+	42719969	NA	9.1
Non-TS	5204	chr12	+	53689326	NA	6.92
Non-TS	5250	chr12	+	98987464	NA	6.05
Non-TS	54458	chr12	+	53835522	NA	5.22
Non-TS	55010	chr12	+	102513991	NA	10.16
Non-TS	55297	chr12	+	28343389	NA	10.86
Non-TS	55332	chr12	+	102271469	NA	10.67
Non-TS	55576	chr12	+	103981054	NA	10.77
Non-TS	55591	chr12	+	95611587	NA	10.06
Non-TS	55681	chr12	+	100660918	NA	11.08
Non-TS	55711	chr12	+	29302211	NA	6.49
Non-TS	55729	chr12	+	14518610	NA	7.84
Non-TS	5715	chr12	+	122326692	NA	8.2
Non-TS	57613	chr12	+	13197323	NA	10.17
Non-TS	5800	chr12	+	15699552	NA	9.04
Non-TS	5869	chr12	+	56367885	NA	10.05
Non-TS	5901	chr12	+	131356641	NA	8.7
Non-TS	5908	chr12	+	69004679	NA	3.48
Non-TS	5959	chr12	+	56114177	NA	11.08
Non-TS	60314	chr12	+	53693479	NA	8.92
Non-TS	6171	chr12	+	56510413	NA	9.6
Non-TS	6231	chr12	+	56435702	NA	10.13
Non-TS	64786	chr12	+	72233539	NA	10.29
Non-TS	6636	chr12	+	96252743	NA	9.33
Non-TS	7009	chr12	+	50135340	NA	10.75
Non-TS	716	chr12	+	7168033	NA	8.38
Non-TS	7167	chr12	+	6976695	NA	8.8
Non-TS	7184	chr12	+	104324188	NA	11.11
Non-TS	7296	chr12	+	104680800	NA	2.85
Non-TS	79022	chr12	+	48357388	NA	10.65
Non-TS	79035	chr12	+	56618128	NA	3.82
Non-TS	79050	chr12	+	132629002	NA	8.07
Non-TS	79370	chr12	+	12202795	NA	7.8
Non-TS	80196	chr12	+	121837932	NA	9.16
Non-TS	8078	chr12	+	6961301	NA	8.8
Non-TS	83695	chr12	+	2986389	NA	9.68
Non-TS	83729	chr12	+	57849090	NA	8.56
Non-TS	84790	chr12	+	49658865	NA	10.13
Non-TS	84872	chr12	+	56512050	NA	10.07
Non-TS	8496	chr12	+	27677139	NA	11.08
Non-TS	84987	chr12	+	50506028	NA	10.12
Non-TS	85478	chr12	+	49297916	NA	-9.19
Non-TS	8562	chr12	+	123237368	NA	4.85
Non-TS	8630	chr12	+	57157108	NA	9.2
Non-TS	8655	chr12	+	120933916	NA	8.94
Non-TS	91298	chr12	+	88429313	NA	10.88
Non-TS	91419	chr12	+	58335350	NA	-2.19
Non-TS	91574	chr12	+	123717983	NA	9.88
Non-TS	9194	chr12	+	60083126	NA	8.08
Non-TS	928	chr12	+	6309566	NA	8.73
Non-TS	9412	chr12	+	27175507	NA	8.99
Non-TS	9498	chr12	+	51818699	NA	9.46
Non-TS	9746	chr12	+	7282974	NA	10.47
Non-TS	9761	chr12	+	121124958	NA	7.66
Non-TS	9802	chr12	+	51632610	NA	2.76
Non-TS	9958	chr12	+	62654185	NA	9.45
Non-TS	100131733	chr12	-	109491789	NA	5.66
Non-TS	100233209	chr12	-	47610227	NA	11.01
Non-TS	100505978	chr12	-	107078473	NA	6.71
Non-TS	10094	chr12	-	110888130	NA	9.35
Non-TS	100996671	chr12	-	127174805	NA	8.73
Non-TS	10106	chr12	-	58240494	NA	8.76
Non-TS	1019	chr12	-	58146081	NA	11.08
Non-TS	101928002	chr12	-	70132330	NA	9.79
Non-TS	101928138	chr12	-	109797307	NA	9.65
Non-TS	101929584	chr12	-	5352320	NA	9.33
Non-TS	10330	chr12	-	56709686	NA	4.3
Non-TS	10376	chr12	-	49525178	NA	10.13
Non-TS	10445	chr12	-	49961925	NA	7.23
Non-TS	10526	chr12	-	30848803	NA	10.07
Non-TS	105369691	chr12	-	22777966	NA	8.91
Non-TS	105369728	chr12	-	9800584	NA	0.96
Non-TS	105370014	chr12	-	119199475	NA	9.89
Non-TS	105370065	chr12	-	127768857	NA	2.77
Non-TS	10540	chr12	-	57940937	NA	7.35
Non-TS	10728	chr12	-	57082008	NA	7.8
Non-TS	1108	chr12	-	6716551	NA	5.5
Non-TS	11103	chr12	-	75905390	NA	5.22
Non-TS	11272	chr12	-	11002074	NA	4.79
Non-TS	11331	chr12	-	7079827	NA	8.69
Non-TS	117159	chr12	-	55042149	NA	7.21
Non-TS	120863	chr12	-	100660854	NA	7.13
Non-TS	120935	chr12	-	96336375	NA	7.3
Non-TS	121006	chr12	-	50790392	NA	9.65
Non-TS	121355	chr12	-	54867386	NA	10.28
Non-TS	121506	chr12	-	15081983	NA	7.53
Non-TS	1240	chr12	-	108733088	NA	7.22
Non-TS	140461	chr12	-	48551298	NA	11.11
Non-TS	1431	chr12	-	56694114	NA	9.6
Non-TS	144195	chr12	-	8025426	NA	7.07
Non-TS	144453	chr12	-	70093083	NA	5.5
Non-TS	1594	chr12	-	58160861	NA	9.79
Non-TS	160419	chr12	-	88423150	NA	7.56
Non-TS	1649	chr12	-	57914294	NA	2.28
Non-TS	1848	chr12	-	89746274	NA	10.4
Non-TS	196394	chr12	-	31881955	NA	7
Non-TS	196513	chr12	-	2113632	NA	5.46
Non-TS	2	chr12	-	9268535	NA	9.4
Non-TS	22914	chr12	-	10542640	NA	6.99
Non-TS	23468	chr12	-	54673906	NA	10.75
Non-TS	25834	chr12	-	86650163	NA	9.68
Non-TS	25900	chr12	-	6665208	NA	7.81
Non-TS	25946	chr12	-	54785082	NA	11.11
Non-TS	26253	chr12	-	8693501	NA	8.59
Non-TS	27289	chr12	-	49259653	NA	8.7
Non-TS	283385	chr12	-	122107560	NA	11.45
Non-TS	283403	chr12	-	52604614	NA	9.25
Non-TS	283417	chr12	-	64062274	NA	8.99
Non-TS	29080	chr12	-	82752166	NA	8.34
Non-TS	29127	chr12	-	50419235	NA	7.97
Non-TS	3034	chr12	-	96390069	NA	8.16
Non-TS	319	chr12	-	56756641	NA	5.8
Non-TS	3242	chr12	-	122296765	NA	11.01
Non-TS	326625	chr12	-	110011295	NA	10.67
Non-TS	338773	chr12	-	108991848	NA	10.1
Non-TS	3479	chr12	-	102874340	NA	8.88
Non-TS	374470	chr12	-	103889746	NA	2.09
Non-TS	377	chr12	-	49351260	NA	9.22
Non-TS	3820	chr12	-	9760511	NA	9.65
Non-TS	3848	chr12	-	53074191	NA	10.47
Non-TS	3856	chr12	-	53343691	NA	9.37
Non-TS	3945	chr12	-	21810740	NA	4.3
Non-TS	397	chr12	-	15114532	NA	8.62
Non-TS	400	chr12	-	101801530	NA	6.74
Non-TS	400073	chr12	-	110486327	NA	7.23
Non-TS	4048	chr12	-	96429365	NA	3.91
Non-TS	4060	chr12	-	91505271	NA	11
Non-TS	4234	chr12	-	58165888	NA	2.99
Non-TS	4256	chr12	-	15038788	NA	7.23
Non-TS	440117	chr12	-	127359226	NA	4.32
Non-TS	4666	chr12	-	57119083	NA	9.16
Non-TS	4673	chr12	-	76478465	NA	7.34
Non-TS	4801	chr12	-	104531958	NA	6.36
Non-TS	4891	chr12	-	51420146	NA	9.16
Non-TS	50511	chr12	-	102133240	NA	5.95
Non-TS	5053	chr12	-	103311005	NA	9.6
Non-TS	506	chr12	-	57039768	NA	10.65
Non-TS	50865	chr12	-	13153169	NA	10.08
Non-TS	51019	chr12	-	102455884	NA	7.81
Non-TS	51147	chr12	-	6772285	NA	5.96
Non-TS	51184	chr12	-	110906062	NA	3.63
Non-TS	51228	chr12	-	110318203	NA	9.1
Non-TS	51290	chr12	-	29534083	NA	8.38
Non-TS	51303	chr12	-	49319303	NA	8.3
Non-TS	51347	chr12	-	118810712	NA	7.66
Non-TS	51499	chr12	-	120884184	NA	9.6
Non-TS	51643	chr12	-	66563772	NA	7.7
Non-TS	51699	chr12	-	110939916	NA	7.61
Non-TS	517	chr12	-	54069866	NA	11.08
Non-TS	51729	chr12	-	14956412	NA	6.96
Non-TS	5319	chr12	-	120765582	NA	9.88
Non-TS	54407	chr12	-	46766556	NA	9.65
Non-TS	5501	chr12	-	111180696	NA	10.51
Non-TS	5502	chr12	-	54982443	NA	9.13
Non-TS	55110	chr12	-	10766208	NA	2.62
Non-TS	55117	chr12	-	85306542	NA	6.53
Non-TS	5571	chr12	-	49412592	NA	9.2
Non-TS	55967	chr12	-	95397467	NA	9.88
Non-TS	56616	chr12	-	122710599	NA	10.05
Non-TS	56890	chr12	-	68726066	NA	9.16
Non-TS	57097	chr12	-	3982532	NA	8.28
Non-TS	57102	chr12	-	4647630	NA	8.7
Non-TS	57228	chr12	-	51663992	NA	6.15
Non-TS	5756	chr12	-	44200119	NA	8.92
Non-TS	57658	chr12	-	54121236	NA	8.91
Non-TS	5829	chr12	-	120703533	NA	11.11
Non-TS	6175	chr12	-	120638910	NA	8.44
Non-TS	643770	chr12	-	98897636	NA	6.17
Non-TS	64581	chr12	-	10282765	NA	7.84
Non-TS	65082	chr12	-	122750958	NA	6.31
Non-TS	6540	chr12	-	372002	NA	5.49
Non-TS	6601	chr12	-	56583257	NA	10.4
Non-TS	6660	chr12	-	23737520	NA	5.71
Non-TS	6778	chr12	-	57505129	NA	7.07
Non-TS	678655	chr12	-	6560668	NA	11
Non-TS	694	chr12	-	92539624	NA	9.6
Non-TS	7103	chr12	-	71551468	NA	10.24
Non-TS	7132	chr12	-	6451202	NA	7.54
Non-TS	715	chr12	-	7245041	NA	7.8
Non-TS	7181	chr12	-	95467321	NA	10.1
Non-TS	728568	chr12	-	104350991	NA	4.54
Non-TS	7316	chr12	-	125399196	NA	9.27
Non-TS	7334	chr12	-	93835723	NA	9.24
Non-TS	7450	chr12	-	6233706	NA	9.26
Non-TS	7846	chr12	-	49582863	NA	10.13
Non-TS	79365	chr12	-	26277969	NA	9.16
Non-TS	79657	chr12	-	48099813	NA	9.6
Non-TS	79720	chr12	-	123380671	NA	8.7
Non-TS	79785	chr12	-	18243127	NA	10.1
Non-TS	80298	chr12	-	107380936	NA	9.89
Non-TS	8315	chr12	-	112123739	NA	9.89
Non-TS	83445	chr12	-	13256601	NA	9.65
Non-TS	83448	chr12	-	44152560	NA	4.9
Non-TS	83758	chr12	-	7281485	NA	-0.58
Non-TS	83892	chr12	-	109915105	NA	5.88
Non-TS	84070	chr12	-	49999422	NA	6.17
Non-TS	84101	chr12	-	95942014	NA	9.14
Non-TS	84274	chr12	-	120966958	NA	4.51
Non-TS	84298	chr12	-	66524529	NA	10.67
Non-TS	84324	chr12	-	56211506	NA	9.67
Non-TS	84329	chr12	-	111126920	NA	10.75
Non-TS	84519	chr12	-	6756577	NA	6.65
Non-TS	84926	chr12	-	53473174	NA	7.85
Non-TS	85004	chr12	-	15374351	NA	10.67
Non-TS	8531	chr12	-	10875953	NA	11.11
Non-TS	85406	chr12	-	56223371	NA	10.06
Non-TS	85437	chr12	-	42719896	NA	8.14
Non-TS	8608	chr12	-	57351388	NA	9.24
Non-TS	8683	chr12	-	120907519	NA	9.35
Non-TS	8914	chr12	-	56843178	NA	9.89
Non-TS	89869	chr12	-	18890946	NA	3.6
Non-TS	89894	chr12	-	112450969	NA	7.03
Non-TS	9169	chr12	-	46384377	NA	7.2
Non-TS	9332	chr12	-	7656373	NA	4.78
Non-TS	9416	chr12	-	49245946	NA	8.95
Non-TS	949	chr12	-	125348411	NA	8.23
Non-TS	967	chr12	-	56122793	NA	2.35
Non-TS	969	chr12	-	9913497	NA	9.72
Non-TS	9733	chr12	-	108954944	NA	8.07
Non-TS	9815	chr12	-	110434162	NA	9.89
Non-TS	9847	chr12	-	22697442	NA	8.34
Non-TS	9904	chr12	-	114404130	NA	7.93
Non-TS	9924	chr12	-	56727772	NA	4.83
Non-TS	9976	chr12	-	10021953	NA	10.65
Non-TS	101928697	chr13	+	19756214	NA	7.4
Non-TS	101929212	chr13	+	44716464	NA	4.84
Non-TS	10206	chr13	+	50571184	NA	7.16
Non-TS	10284	chr13	+	21714685	NA	5.73
Non-TS	10673	chr13	+	108922066	NA	8.4
Non-TS	10910	chr13	+	53226975	NA	2.99
Non-TS	11193	chr13	+	41635685	NA	7.83
Non-TS	11340	chr13	+	37574925	NA	9.1
Non-TS	121793	chr13	+	111972989	NA	10.67
Non-TS	122046	chr13	+	31506850	NA	7.61
Non-TS	122258	chr13	+	113030669	NA	9.46
Non-TS	2159	chr13	+	113777152	NA	9.9
Non-TS	22862	chr13	+	49684453	NA	8.24
Non-TS	23047	chr13	+	33160592	NA	8.24
Non-TS	241	chr13	+	31309715	NA	9.33
Non-TS	29103	chr13	+	43597742	NA	10.1
Non-TS	337867	chr13	+	99853136	NA	9.46
Non-TS	338864	chr13	+	75126981	NA	10.03
Non-TS	348021	chr13	+	19582399	NA	9.14
Non-TS	387496	chr13	+	27844967	NA	10.49
Non-TS	387923	chr13	+	44947783	NA	6.59
Non-TS	3916	chr13	+	113951554	NA	8.99
Non-TS	400120	chr13	+	37248157	NA	8.94
Non-TS	4008	chr13	+	76334855	NA	10.08
Non-TS	440138	chr13	+	52586547	NA	8.7
Non-TS	5095	chr13	+	100741371	NA	9.16
Non-TS	51082	chr13	+	28196029	NA	9.65
Non-TS	51131	chr13	+	50070106	NA	6.56
Non-TS	51371	chr13	+	29233294	NA	10.13
Non-TS	51569	chr13	+	38923988	NA	8.31
Non-TS	542767	chr13	+	24463623	NA	5.73
Non-TS	54737	chr13	+	20207809	NA	7.48
Non-TS	55425	chr13	+	45563673	NA	8.69
Non-TS	5611	chr13	+	96329409	NA	10.47
Non-TS	56163	chr13	+	25338325	NA	9.35
Non-TS	6144	chr13	+	27825691	NA	9.46
Non-TS	6445	chr13	+	23755118	NA	11
Non-TS	688	chr13	+	73629162	NA	8.38
Non-TS	7174	chr13	+	103249355	NA	10.07
Non-TS	7347	chr13	+	76123927	NA	6.32
Non-TS	78988	chr13	+	21750827	NA	10.67
Non-TS	79866	chr13	+	73302061	NA	2.02
Non-TS	8100	chr13	+	21141299	NA	8.24
Non-TS	84945	chr13	+	108870740	NA	8.82
Non-TS	8874	chr13	+	111806013	NA	7.13
Non-TS	9445	chr13	+	48807342	NA	3.75
Non-TS	100289274	chr13	-	96329161	NA	6.69
Non-TS	100616668	chr13	-	41495874	NA	8.42
Non-TS	100874126	chr13	-	79414185	NA	4.8
Non-TS	100874143	chr13	-	62603680	NA	10.47
Non-TS	100874176	chr13	-	63370809	NA	2.78
Non-TS	10186	chr13	-	40177308	NA	8.31
Non-TS	102723875	chr13	-	53726016	NA	1.81
Non-TS	10443	chr13	-	33112929	NA	10.47
Non-TS	10631	chr13	-	38172905	NA	10.45
Non-TS	10804	chr13	-	20805117	NA	9.43
Non-TS	113622	chr13	-	114107802	NA	9.88
Non-TS	1361	chr13	-	46679159	NA	8.55
Non-TS	143	chr13	-	25086916	NA	9.73
Non-TS	170622	chr13	-	76111977	NA	7.77
Non-TS	1880	chr13	-	99959653	NA	6.69
Non-TS	1910	chr13	-	78492935	NA	9.06
Non-TS	2098	chr13	-	47371282	NA	9.14
Non-TS	219402	chr13	-	28024727	NA	8.07
Non-TS	221143	chr13	-	21348088	NA	10.1
Non-TS	23091	chr13	-	46626860	NA	0.67
Non-TS	23111	chr13	-	36920497	NA	5.2
Non-TS	253512	chr13	-	45992482	NA	10.86
Non-TS	26224	chr13	-	77601299	NA	10.52
Non-TS	283480	chr13	-	103046863	NA	3.39
Non-TS	29079	chr13	-	48669240	NA	5.46
Non-TS	3839	chr13	-	50366704	NA	7.97
Non-TS	440145	chr13	-	73301825	NA	11.45
Non-TS	5101	chr13	-	67804463	NA	10.74
Non-TS	51084	chr13	-	21099996	NA	9.65
Non-TS	55068	chr13	-	44203638	NA	10.36
Non-TS	55269	chr13	-	20357082	NA	7
Non-TS	55578	chr13	-	37633803	NA	8.07
Non-TS	55647	chr13	-	111214039	NA	10.07
Non-TS	55795	chr13	-	113862964	NA	8
Non-TS	57213	chr13	-	50510444	NA	9.08
Non-TS	7178	chr13	-	45915318	NA	8.56
Non-TS	7278	chr13	-	19755964	NA	9.33
Non-TS	728591	chr13	-	36871951	NA	7.97
Non-TS	81624	chr13	-	60587323	NA	10.65
Non-TS	84189	chr13	-	86373483	NA	10.77
Non-TS	90627	chr13	-	33859898	NA	10.47
Non-TS	93081	chr13	-	103426136	NA	10.75
Non-TS	10038	chr14	+	20811794	NA	3.64
Non-TS	100506999	chr14	+	96039895	NA	2.28
Non-TS	100996280	chr14	+	85860220	NA	9.85
Non-TS	101927045	chr14	+	24912216	NA	3.57
Non-TS	101928909	chr14	+	91108973	NA	10.29
Non-TS	102724890	chr14	+	27278578	NA	9.43
Non-TS	1033	chr14	+	54863747	NA	10.9
Non-TS	105370489	chr14	+	51288544	NA	7.13
Non-TS	105370578	chr14	+	77425979	NA	8.14
Non-TS	10538	chr14	+	75988794	NA	7.1
Non-TS	10598	chr14	+	77924439	NA	8.3
Non-TS	10668	chr14	+	54976664	NA	11.01
Non-TS	107984703	chr14	+	96181815	NA	8.84
Non-TS	10901	chr14	+	24422979	NA	9.89
Non-TS	10914	chr14	+	96968749	NA	8.3
Non-TS	1113	chr14	+	93389495	NA	9.6
Non-TS	11154	chr14	+	31494855	NA	10.28
Non-TS	112752	chr14	+	76452106	NA	3.89
Non-TS	12	chr14	+	95078728	NA	6.99
Non-TS	122664	chr14	+	21498409	NA	7.87
Non-TS	122704	chr14	+	23299096	NA	7.68
Non-TS	1397	chr14	+	105941159	NA	11.11
Non-TS	145376	chr14	+	65016652	NA	9.11
Non-TS	161142	chr14	+	67656157	NA	10.47
Non-TS	161394	chr14	+	77843753	NA	7.64
Non-TS	1965	chr14	+	67827075	NA	6.6
Non-TS	1983	chr14	+	103800574	NA	10.03
Non-TS	23034	chr14	+	55221551	NA	9.4
Non-TS	23224	chr14	+	64680862	NA	8.88
Non-TS	23256	chr14	+	31091525	NA	8.29
Non-TS	2342	chr14	+	65453613	NA	10.07
Non-TS	2353	chr14	+	75745531	NA	11.08
Non-TS	26175	chr14	+	93651337	NA	8.68
Non-TS	27109	chr14	+	50778234	NA	8.08
Non-TS	283	chr14	+	21156941	NA	3.32
Non-TS	283598	chr14	+	99177950	NA	7.75
Non-TS	283600	chr14	+	100789679	NA	8.1
Non-TS	283629	chr14	+	24674902	NA	5.59
Non-TS	328	chr14	+	20923385	NA	1.5
Non-TS	338004	chr14	+	106744252	NA	-4.73
Non-TS	3429	chr14	+	94577082	NA	8.91
Non-TS	384	chr14	+	68086637	NA	9.22
Non-TS	400242	chr14	+	95624022	NA	1.45
Non-TS	4323	chr14	+	23305817	NA	9.82
Non-TS	4331	chr14	+	61201479	NA	7
Non-TS	440184	chr14	+	66953104	NA	10.47
Non-TS	4776	chr14	+	24837392	NA	8.54
Non-TS	4860	chr14	+	20937565	NA	8.48
Non-TS	5018	chr14	+	23235897	NA	10.17
Non-TS	5104	chr14	+	95047799	NA	9.49
Non-TS	51062	chr14	+	51026863	NA	7.93
Non-TS	51077	chr14	+	75179873	NA	4.52
Non-TS	51466	chr14	+	100531755	NA	10.47
Non-TS	51527	chr14	+	96829863	NA	9.6
Non-TS	51528	chr14	+	59951235	NA	8.73
Non-TS	51637	chr14	+	52456310	NA	9.16
Non-TS	5267	chr14	+	95027784	NA	4.28
Non-TS	53981	chr14	+	92588329	NA	3.32
Non-TS	5411	chr14	+	39644453	NA	10.28
Non-TS	5494	chr14	+	60712468	NA	6.13
Non-TS	55017	chr14	+	23564734	NA	9.85
Non-TS	55148	chr14	+	93673601	NA	8.07
Non-TS	5527	chr14	+	102226932	NA	8.3
Non-TS	55334	chr14	+	69865409	NA	10.06
Non-TS	55632	chr14	+	31028364	NA	9.27
Non-TS	55812	chr14	+	88852066	NA	8.27
Non-TS	55860	chr14	+	58666881	NA	9.1
Non-TS	5663	chr14	+	73603185	NA	1.54
Non-TS	5684	chr14	+	58711564	NA	7.93
Non-TS	5700	chr14	+	90722906	NA	10.13
Non-TS	5706	chr14	+	53173918	NA	6.96
Non-TS	5720	chr14	+	24605428	NA	9.6
Non-TS	57381	chr14	+	63671161	NA	10.77
Non-TS	57862	chr14	+	74353562	NA	9.6
Non-TS	6038	chr14	+	21152748	NA	9.65
Non-TS	6430	chr14	+	70233829	NA	6.32
Non-TS	6617	chr14	+	62229138	NA	6.29
Non-TS	6815	chr14	+	53196868	NA	6.13
Non-TS	7253	chr14	+	81421967	NA	7
Non-TS	78990	chr14	+	94492825	NA	6.57
Non-TS	79178	chr14	+	24025480	NA	6.9
Non-TS	79882	chr14	+	89029409	NA	8.48
Non-TS	80017	chr14	+	91580445	NA	8.35
Non-TS	801	chr14	+	90863376	NA	8.6
Non-TS	80127	chr14	+	74486120	NA	6.38
Non-TS	80224	chr14	+	32030610	NA	6.47
Non-TS	80344	chr14	+	24584021	NA	6.29
Non-TS	81542	chr14	+	51707001	NA	7.35
Non-TS	81892	chr14	+	78174446	NA	8.49
Non-TS	83544	chr14	+	74111721	NA	10.13
Non-TS	84312	chr14	+	36295608	NA	9.1
Non-TS	84334	chr14	+	104029299	NA	7.79
Non-TS	8477	chr14	+	88471482	NA	10.24
Non-TS	8788	chr14	+	101193232	NA	10.13
Non-TS	8812	chr14	+	99947754	NA	7.93
Non-TS	8892	chr14	+	75469644	NA	8.48
Non-TS	90050	chr14	+	94385258	NA	5.22
Non-TS	91750	chr14	+	74551663	NA	10.65
Non-TS	91833	chr14	+	102606251	NA	9.67
Non-TS	93487	chr14	+	55518383	NA	8.48
Non-TS	9472	chr14	+	32798504	NA	10.13
Non-TS	9692	chr14	+	35591758	NA	8.59
Non-TS	10001	chr14	-	71067372	NA	6.64
Non-TS	100886964	chr14	-	36645899	NA	10.36
Non-TS	10175	chr14	-	54908058	NA	9.3
Non-TS	101928559	chr14	-	82089424	NA	9.4
Non-TS	101928791	chr14	-	88492629	NA	9.88
Non-TS	101930294	chr14	-	90921495	NA	6.47
Non-TS	102724190	chr14	-	77542532	NA	7.76
Non-TS	10484	chr14	-	39572418	NA	9.1
Non-TS	105370526	chr14	-	62217788	NA	10.77
Non-TS	10577	chr14	-	74960008	NA	8.02
Non-TS	10972	chr14	-	75643300	NA	8.17
Non-TS	10979	chr14	-	53417768	NA	7.93
Non-TS	11198	chr14	-	21852178	NA	8.48
Non-TS	114088	chr14	-	51561823	NA	10.47
Non-TS	1152	chr14	-	103989167	NA	10.9
Non-TS	1603	chr14	-	23058130	NA	6.86
Non-TS	171546	chr14	-	34931446	NA	-6.16
Non-TS	1734	chr14	-	80678519	NA	8.77
Non-TS	2079	chr14	-	69865011	NA	7.23
Non-TS	2287	chr14	-	45603684	NA	2.84
Non-TS	23428	chr14	-	23652869	NA	8.83
Non-TS	253970	chr14	-	36983046	NA	11.08
Non-TS	256394	chr14	-	94919130	NA	7.96
Non-TS	25938	chr14	-	31889756	NA	2.32
Non-TS	26277	chr14	-	24711824	NA	7.76
Non-TS	26520	chr14	-	58893889	NA	1.55
Non-TS	2764	chr14	-	54955698	NA	10.13
Non-TS	29082	chr14	-	24682694	NA	7.75
Non-TS	29933	chr14	-	105531767	NA	10.24
Non-TS	3183	chr14	-	21737584	NA	10.47
Non-TS	3320	chr14	-	102553381	NA	7
Non-TS	379025	chr14	-	58764857	NA	8.68
Non-TS	399671	chr14	-	74025651	NA	5.85
Non-TS	4053	chr14	-	75078938	NA	5.97
Non-TS	4149	chr14	-	65569235	NA	9.22
Non-TS	4287	chr14	-	92572908	NA	8.4
Non-TS	4329	chr14	-	74551156	NA	2.92
Non-TS	4624	chr14	-	23877486	NA	10.77
Non-TS	4625	chr14	-	23904869	NA	9.79
Non-TS	4707	chr14	-	92588050	NA	8.56
Non-TS	51156	chr14	-	94759563	NA	9.45
Non-TS	51241	chr14	-	70826400	NA	9.27
Non-TS	51310	chr14	-	23822094	NA	8.57
Non-TS	51382	chr14	-	67826521	NA	8.62
Non-TS	51550	chr14	-	102829207	NA	9.49
Non-TS	51635	chr14	-	60632102	NA	10.07
Non-TS	51676	chr14	-	94442904	NA	9.43
Non-TS	53349	chr14	-	73453719	NA	4.17
Non-TS	5427	chr14	-	50154932	NA	8.73
Non-TS	54813	chr14	-	45431148	NA	7.51
Non-TS	55012	chr14	-	35591190	NA	8.34
Non-TS	55147	chr14	-	23388358	NA	7.54
Non-TS	55195	chr14	-	57960575	NA	7.82
Non-TS	55449	chr14	-	24424291	NA	7.66
Non-TS	55671	chr14	-	91976642	NA	11.81
Non-TS	55837	chr14	-	35008907	NA	8.07
Non-TS	5641	chr14	-	93214972	NA	8.66
Non-TS	5693	chr14	-	23504094	NA	5.28
Non-TS	57062	chr14	-	94547548	NA	11.45
Non-TS	5721	chr14	-	24615818	NA	9.43
Non-TS	57820	chr14	-	20801438	NA	10.1
Non-TS	5826	chr14	-	74769637	NA	9.88
Non-TS	6035	chr14	-	21271003	NA	9.88
Non-TS	6166	chr14	-	50087344	NA	9.86
Non-TS	6252	chr14	-	60097341	NA	3.07
Non-TS	6400	chr14	-	82000184	NA	6.55
Non-TS	6554	chr14	-	70264003	NA	9.88
Non-TS	677	chr14	-	69259782	NA	9.06
Non-TS	7043	chr14	-	76448338	NA	9.49
Non-TS	7080	chr14	-	36988739	NA	9.09
Non-TS	7517	chr14	-	104181821	NA	8.41
Non-TS	79711	chr14	-	24658017	NA	8.92
Non-TS	79944	chr14	-	50778944	NA	10.67
Non-TS	83694	chr14	-	75389943	NA	10.88
Non-TS	83982	chr14	-	94595926	NA	6.51
Non-TS	84502	chr14	-	24048026	NA	10.13
Non-TS	84932	chr14	-	21945124	NA	8.66
Non-TS	866	chr14	-	94789673	NA	7.94
Non-TS	87	chr14	-	69445975	NA	5.61
Non-TS	8748	chr14	-	71001721	NA	10.06
Non-TS	8906	chr14	-	24036997	NA	10.07
Non-TS	90141	chr14	-	90421104	NA	7.2
Non-TS	91754	chr14	-	75593751	NA	5.65
Non-TS	9517	chr14	-	78082955	NA	10.03
Non-TS	9556	chr14	-	104387866	NA	10.47
Non-TS	97	chr14	-	75530718	NA	7.75
Non-TS	9787	chr14	-	55658303	NA	10.28
Non-TS	100505616	chr15	+	83419324	NA	7.15
Non-TS	100506874	chr15	+	85114405	NA	4.96
Non-TS	100996876	chr15	+	60973824	NA	9.01
Non-TS	10169	chr15	+	44084528	NA	3.59
Non-TS	101929478	chr15	+	77952388	NA	6.41
Non-TS	105370829	chr15	+	55348975	NA	10.77
Non-TS	11001	chr15	+	50474393	NA	9.6
Non-TS	11057	chr15	+	89631711	NA	9.65
Non-TS	11261	chr15	+	41523481	NA	7.39
Non-TS	1198	chr15	+	74908177	NA	11.81
Non-TS	123228	chr15	+	72409255	NA	5.42
Non-TS	123591	chr15	+	76352326	NA	9.8
Non-TS	140691	chr15	+	45028733	NA	10.03
Non-TS	145788	chr15	+	55700758	NA	9.89
Non-TS	145942	chr15	+	38226841	NA	4.86
Non-TS	145946	chr15	+	97326675	NA	4.28
Non-TS	161502	chr15	+	81426649	NA	9.4
Non-TS	161514	chr15	+	74165927	NA	8.29
Non-TS	161823	chr15	+	43622935	NA	10.03
Non-TS	1854	chr15	+	48623626	NA	7.22
Non-TS	192683	chr15	+	75287939	NA	10.67
Non-TS	2184	chr15	+	80445341	NA	5.28
Non-TS	220	chr15	+	101420036	NA	9.16
Non-TS	2242	chr15	+	91427734	NA	4.35
Non-TS	2252	chr15	+	49715457	NA	10.08
Non-TS	23191	chr15	+	22892700	NA	10.07
Non-TS	23423	chr15	+	79603572	NA	10.07
Non-TS	23582	chr15	+	43477637	NA	5.97
Non-TS	25764	chr15	+	44092812	NA	10.38
Non-TS	26258	chr15	+	45879577	NA	9.57
Non-TS	26263	chr15	+	76196277	NA	8.3
Non-TS	2644	chr15	+	41056266	NA	10.13
Non-TS	283651	chr15	+	45803326	NA	9.25
Non-TS	283677	chr15	+	73735505	NA	9.16
Non-TS	283738	chr15	+	88795939	NA	7.79
Non-TS	29106	chr15	+	51973700	NA	9.79
Non-TS	2923	chr15	+	44038636	NA	10.1
Non-TS	29766	chr15	+	52121850	NA	9.88
Non-TS	29767	chr15	+	52043794	NA	8.19
Non-TS	338949	chr15	+	72690646	NA	7.13
Non-TS	3419	chr15	+	78441719	NA	9.6
Non-TS	3603	chr15	+	81589369	NA	9.88
Non-TS	3671	chr15	+	74466916	NA	2.99
Non-TS	3712	chr15	+	40698025	NA	9.12
Non-TS	374618	chr15	+	56657645	NA	8.02
Non-TS	3990	chr15	+	58724190	NA	10.77
Non-TS	4016	chr15	+	74218803	NA	10.49
Non-TS	4091	chr15	+	66994574	NA	8.69
Non-TS	4130	chr15	+	43809826	NA	9.21
Non-TS	414926	chr15	+	70127560	NA	5.73
Non-TS	4205	chr15	+	100106197	NA	9.2
Non-TS	4351	chr15	+	75182383	NA	8.7
Non-TS	503519	chr15	+	26360925	NA	9.65
Non-TS	51203	chr15	+	41625081	NA	7.86
Non-TS	51234	chr15	+	34517219	NA	10.07
Non-TS	51335	chr15	+	90808925	NA	8.5
Non-TS	51496	chr15	+	44719816	NA	5.91
Non-TS	51762	chr15	+	63481805	NA	8.99
Non-TS	5371	chr15	+	74287097	NA	6.36
Non-TS	54839	chr15	+	71185182	NA	10.74
Non-TS	55142	chr15	+	42841036	NA	10.65
Non-TS	55215	chr15	+	89787210	NA	8.41
Non-TS	55466	chr15	+	78556487	NA	9.6
Non-TS	55898	chr15	+	91473410	NA	7.67
Non-TS	567	chr15	+	45003715	NA	8.2
Non-TS	5685	chr15	+	78832786	NA	8.05
Non-TS	57082	chr15	+	40886447	NA	9.65
Non-TS	58472	chr15	+	45927246	NA	9.84
Non-TS	5888	chr15	+	40987372	NA	6.06
Non-TS	594855	chr15	+	75118968	NA	7.97
Non-TS	6176	chr15	+	69745158	NA	11.45
Non-TS	6447	chr15	+	32933911	NA	11.11
Non-TS	644844	chr15	+	40643234	NA	9.46
Non-TS	64963	chr15	+	89010939	NA	5.3
Non-TS	6557	chr15	+	48498499	NA	10.36
Non-TS	6638	chr15	+	25200136	NA	7.09
Non-TS	6642	chr15	+	64388172	NA	7.82
Non-TS	6652	chr15	+	45315426	NA	8.69
Non-TS	6692	chr15	+	41136246	NA	5.36
Non-TS	729082	chr15	+	41576206	NA	8.7
Non-TS	79094	chr15	+	41245669	NA	8.27
Non-TS	79400	chr15	+	69222864	NA	8.49
Non-TS	79856	chr15	+	64443911	NA	8.27
Non-TS	79968	chr15	+	44119218	NA	8.68
Non-TS	80125	chr15	+	74528667	NA	10.51
Non-TS	80301	chr15	+	65134114	NA	8.41
Non-TS	81488	chr15	+	57998912	NA	6.91
Non-TS	84419	chr15	+	45722809	NA	9.82
Non-TS	84952	chr15	+	57668703	NA	10.49
Non-TS	8554	chr15	+	68346653	NA	9.06
Non-TS	8669	chr15	+	44829369	NA	5.5
Non-TS	8766	chr15	+	66161881	NA	9.16
Non-TS	8773	chr15	+	42787876	NA	9.27
Non-TS	8826	chr15	+	90931509	NA	7.39
Non-TS	9101	chr15	+	50716584	NA	6.33
Non-TS	9133	chr15	+	59397345	NA	11.45
Non-TS	9187	chr15	+	65903741	NA	0.56
Non-TS	9245	chr15	+	59904094	NA	8.88
Non-TS	9325	chr15	+	64680042	NA	-7.1
Non-TS	9488	chr15	+	55611425	NA	7.93
Non-TS	100652857	chr15	-	33539756	NA	7.75
Non-TS	10066	chr15	-	75165706	NA	7.1
Non-TS	10099	chr15	-	77363388	NA	7.23
Non-TS	101928442	chr15	-	48138439	NA	4.46
Non-TS	101928527	chr15	-	55611327	NA	7.97
Non-TS	101928869	chr15	-	27406407	NA	8.56
Non-TS	101929701	chr15	-	86659948	NA	9.35
Non-TS	10239	chr15	-	90437226	NA	7.9
Non-TS	10302	chr15	-	66790124	NA	6.78
Non-TS	104613533	chr15	-	93014796	NA	3.75
Non-TS	10519	chr15	-	90777173	NA	9.1
Non-TS	10588	chr15	-	80189335	NA	3.18
Non-TS	10776	chr15	-	52861364	NA	7.33
Non-TS	11339	chr15	-	41624789	NA	8.28
Non-TS	117155	chr15	-	43941042	NA	4.66
Non-TS	123722	chr15	-	83474767	NA	3.1
Non-TS	1512	chr15	-	79237388	NA	7.84
Non-TS	1583	chr15	-	74659987	NA	9.88
Non-TS	1588	chr15	-	51535376	NA	9.49
Non-TS	161829	chr15	-	41522955	NA	1.05
Non-TS	161835	chr15	-	40075024	NA	9.65
Non-TS	196951	chr15	-	49913013	NA	1.82
Non-TS	2108	chr15	-	76603810	NA	10.49
Non-TS	23184	chr15	-	81282156	NA	2.95
Non-TS	23205	chr15	-	78526903	NA	10.86
Non-TS	23478	chr15	-	85259342	NA	9.6
Non-TS	2553	chr15	-	50647321	NA	8.94
Non-TS	25963	chr15	-	42565631	NA	11.11
Non-TS	26589	chr15	-	89010618	NA	6.71
Non-TS	302	chr15	-	60690185	NA	9.88
Non-TS	3418	chr15	-	90645700	NA	7.94
Non-TS	374659	chr15	-	91475779	NA	5.46
Non-TS	388125	chr15	-	62457482	NA	4.3
Non-TS	399694	chr15	-	49256076	NA	10.45
Non-TS	4236	chr15	-	44116888	NA	10.26
Non-TS	4240	chr15	-	89456610	NA	8.73
Non-TS	440270	chr15	-	34875836	NA	9.88
Non-TS	4734	chr15	-	56285810	NA	6.79
Non-TS	4947	chr15	-	64995414	NA	10.52
Non-TS	49855	chr15	-	77197681	NA	7.93
Non-TS	51065	chr15	-	63449705	NA	7.21
Non-TS	51103	chr15	-	41694658	NA	9.33
Non-TS	51187	chr15	-	55489134	NA	10.51
Non-TS	5315	chr15	-	72523531	NA	1.07
Non-TS	5346	chr15	-	90222598	NA	6.05
Non-TS	54878	chr15	-	65809972	NA	3.97
Non-TS	54893	chr15	-	31283807	NA	7.82
Non-TS	54989	chr15	-	35280488	NA	5.39
Non-TS	55505	chr15	-	34635325	NA	9.16
Non-TS	56851	chr15	-	34394063	NA	3.93
Non-TS	5923	chr15	-	79383114	NA	10.07
Non-TS	64397	chr15	-	42783311	NA	7.8
Non-TS	64506	chr15	-	83316744	NA	9.45
Non-TS	6627	chr15	-	101835451	NA	7.93
Non-TS	6727	chr15	-	40331377	NA	9.99
Non-TS	70	chr15	-	35087750	NA	11.45
Non-TS	7090	chr15	-	70390256	NA	10.9
Non-TS	771	chr15	-	63674045	NA	7
Non-TS	79719	chr15	-	67546995	NA	2.97
Non-TS	79834	chr15	-	77712446	NA	8.88
Non-TS	80213	chr15	-	102192585	NA	8.95
Non-TS	80349	chr15	-	78591949	NA	6.47
Non-TS	8125	chr15	-	69113207	NA	4.72
Non-TS	81556	chr15	-	65903469	NA	7.93
Non-TS	84191	chr15	-	64385994	NA	6.49
Non-TS	84978	chr15	-	44486644	NA	6.53
Non-TS	84993	chr15	-	74753501	NA	8.48
Non-TS	8800	chr15	-	90233983	NA	10.67
Non-TS	8854	chr15	-	58357909	NA	10.22
Non-TS	89978	chr15	-	35838364	NA	9.43
Non-TS	90416	chr15	-	40857233	NA	2.37
Non-TS	91860	chr15	-	68497670	NA	10.13
Non-TS	9236	chr15	-	55700504	NA	9.04
Non-TS	9318	chr15	-	49447801	NA	8.3
Non-TS	9716	chr15	-	35261943	NA	9.6
Non-TS	9990	chr15	-	34610973	NA	10.67
Non-TS	100130958	chr16	+	77233308	NA	5.56
Non-TS	100132529	chr16	+	71598899	NA	6.38
Non-TS	100506172	chr16	+	73420723	NA	9.6
Non-TS	1012	chr16	+	82660644	NA	9.46
Non-TS	10204	chr16	+	67880838	NA	9.89
Non-TS	10229	chr16	+	19078936	NA	8.59
Non-TS	10300	chr16	+	57769693	NA	2.57
Non-TS	10368	chr16	+	24267693	NA	7.64
Non-TS	10381	chr16	+	89989753	NA	9.16
Non-TS	11060	chr16	+	69796246	NA	7.38
Non-TS	11151	chr16	+	30194927	NA	10.07
Non-TS	11269	chr16	+	70328719	NA	9.22
Non-TS	11273	chr16	+	28834438	NA	9.22
Non-TS	112869	chr16	+	28565290	NA	9.09
Non-TS	11345	chr16	+	75600277	NA	8.84
Non-TS	114990	chr16	+	4421849	NA	10.9
Non-TS	123970	chr16	+	49407715	NA	7.07
Non-TS	1327	chr16	+	85833326	NA	9.22
Non-TS	146225	chr16	+	66613382	NA	7.43
Non-TS	146310	chr16	+	2016857	NA	8.27
Non-TS	146562	chr16	+	4784538	NA	8.41
Non-TS	161931	chr16	+	84224819	NA	10.07
Non-TS	226	chr16	+	30077112	NA	9.6
Non-TS	22980	chr16	+	89940053	NA	8.3
[truncated: 3,710 more rows]

## Sheet: Table_S5
Table S5: Ciona homlogs of the human RNA-binding proteins (RPBs). Ciona protein sequences (KY2019) were searched against RefSeq human protein sequences using BLAST+. This table shows Ciona homologs with the best similarity to the human RBPs (highlighted in yellow). If Ciona sequences exhibited greater similarity to other isoforms, those isforms (BLAST hits) were also shown in this table.
Human_RBP_symbol	Ciona_homlog	Human_protein_ID	Human_protein_name	BLAST_score	BLAST_Evalue
CELF1	KY.Chr2.1326.v1.SL2-1	gi|1028224031|ref|NP_001313272.1|	CUGBP Elav-like family member 2 isoform 22 [Homo sapiens]	457	5e-157
CELF1	KY.Chr2.1326.v1.SL2-1	gi|1028224125|ref|NP_001313276.1|	CUGBP Elav-like family member 2 isoform 21 [Homo sapiens]	456	5e-157
CELF1	KY.Chr2.1326.v1.SL2-1	gi|134152719|ref|NP_001077060.1|	CUGBP Elav-like family member 2 isoform 4 [Homo sapiens]	456	5e-157
CELF1	KY.Chr2.1326.v1.SL2-1	gi|1028224127|ref|NP_001313248.1|	CUGBP Elav-like family member 2 isoform 3 [Homo sapiens]	456	6e-157
CELF1	KY.Chr2.1326.v1.SL2-1	gi|1028224035|ref|NP_001313252.1|	CUGBP Elav-like family member 2 isoform 7 [Homo sapiens]	456	1e-156
CELF1	KY.Chr2.1326.v1.SL2-1	gi|1028224091|ref|NP_001313265.1|	CUGBP Elav-like family member 2 isoform 14 [Homo sapiens]	456	1e-156
CELF1	KY.Chr2.1326.v1.SL2-1	gi|1028224113|ref|NP_001313264.1|	CUGBP Elav-like family member 2 isoform 13 [Homo sapiens]	456	1e-156
CELF1	KY.Chr2.1326.v1.SL2-1	gi|1028224054|ref|NP_001313261.1|	CUGBP Elav-like family member 2 isoform 3 [Homo sapiens]	455	2e-156
CELF1	KY.Chr2.1326.v1.SL2-1	gi|1028224117|ref|NP_001313270.1|	CUGBP Elav-like family member 2 isoform 19 [Homo sapiens]	455	2e-156
CELF1	KY.Chr2.1326.v1.SL2-1	gi|68303647|ref|NP_001020248.1|	CUGBP Elav-like family member 2 isoform 3 [Homo sapiens]	455	2e-156
CELF1	KY.Chr2.1326.v1.SL2-1	gi|1028224050|ref|NP_001313258.1|	CUGBP Elav-like family member 2 isoform 5 [Homo sapiens]	454	2e-156
CELF1	KY.Chr2.1326.v1.SL2-1	gi|1028224109|ref|NP_001313277.1|	CUGBP Elav-like family member 2 isoform 5 [Homo sapiens]	454	2e-156
CELF1	KY.Chr2.1326.v1.SL2-1	gi|1028224135|ref|NP_001313246.1|	CUGBP Elav-like family member 2 isoform 5 [Homo sapiens]	454	2e-156
CELF1	KY.Chr2.1326.v1.SL2-1	gi|1028224081|ref|NP_001313273.1|	CUGBP Elav-like family member 2 isoform 5 [Homo sapiens]	454	2e-156
CELF1	KY.Chr2.1326.v1.SL2-1	gi|1028224107|ref|NP_001313274.1|	CUGBP Elav-like family member 2 isoform 1 [Homo sapiens]	454	4e-156
CELF1	KY.Chr2.1326.v1.SL2-1	gi|1028224068|ref|NP_001313253.1|	CUGBP Elav-like family member 2 isoform 1 [Homo sapiens]	454	4e-156
CELF1	KY.Chr2.1326.v1.SL2-1	gi|1028224037|ref|NP_001313249.1|	CUGBP Elav-like family member 2 isoform 1 [Homo sapiens]	454	4e-156
CELF1	KY.Chr2.1326.v1.SL2-1	gi|1028224048|ref|NP_001313259.1|	CUGBP Elav-like family member 2 isoform 1 [Homo sapiens]	454	4e-156
CELF1	KY.Chr2.1326.v1.SL2-1	gi|1028224083|ref|NP_001313247.1|	CUGBP Elav-like family member 2 isoform 1 [Homo sapiens]	454	4e-156
CELF1	KY.Chr2.1326.v1.SL2-1	gi|68303645|ref|NP_001020247.1|	CUGBP Elav-like family member 2 isoform 1 [Homo sapiens]	454	4e-156
CELF1	KY.Chr2.1326.v1.SL2-1	gi|1028224119|ref|NP_001313278.1|	CUGBP Elav-like family member 2 isoform 1 [Homo sapiens]	454	4e-156
CELF1	KY.Chr2.1326.v1.SL2-1	gi|1028224131|ref|NP_001313271.1|	CUGBP Elav-like family member 2 isoform 2 [Homo sapiens]	455	4e-156
CELF1	KY.Chr2.1326.v1.SL2-1	gi|134152680|ref|NP_006552.3|	CUGBP Elav-like family member 2 isoform 2 [Homo sapiens]	455	4e-156
CELF1	KY.Chr2.1326.v1.SL2-1	gi|1028224070|ref|NP_001313257.1|	CUGBP Elav-like family member 2 isoform 1 [Homo sapiens]	454	4e-156
CELF1	KY.Chr2.1326.v1.SL2-1	gi|1028224044|ref|NP_001313263.1|	CUGBP Elav-like family member 2 isoform 1 [Homo sapiens]	454	4e-156
CELF1	KY.Chr2.1326.v1.SL2-1	gi|1028224079|ref|NP_001313255.1|	CUGBP Elav-like family member 2 isoform 9 [Homo sapiens]	454	5e-156
CELF1	KY.Chr2.1326.v1.SL2-1	gi|1028224074|ref|NP_001313260.1|	CUGBP Elav-like family member 2 isoform 11 [Homo sapiens]	454	5e-156
CELF1	KY.Chr2.1326.v1.SL2-1	gi|1028224033|ref|NP_001313269.1|	CUGBP Elav-like family member 2 isoform 18 [Homo sapiens]	455	6e-156
CELF1	KY.Chr2.1326.v1.SL2-1	gi|1028224137|ref|NP_001313250.1|	CUGBP Elav-like family member 2 isoform 6 [Homo sapiens]	453	1e-155
CELF1	KY.Chr2.1326.v1.SL2-1	gi|1028224115|ref|NP_001313256.1|	CUGBP Elav-like family member 2 isoform 10 [Homo sapiens]	454	1e-155
CELF1	KY.Chr2.1326.v1.SL2-1	gi|1028224060|ref|NP_001313254.1|	CUGBP Elav-like family member 2 isoform 8 [Homo sapiens]	453	3e-155
CELF1	KY.Chr2.1326.v1.SL2-1	gi|5729794|ref|NP_006551.1|	CUGBP Elav-like family member 1 isoform 1 [Homo sapiens]	440	6e-151
CELF4	KY.Chr6.59.v1.SL1-1	gi|71164894|ref|NP_009116.3|	CUGBP Elav-like family member 3 isoform 1 [Homo sapiens]	469	6e-162
CELF4	KY.Chr6.59.v1.SL1-1	gi|597955386|ref|NP_001278036.1|	CUGBP Elav-like family member 3 isoform 5 [Homo sapiens]	468	4e-161
CELF4	KY.Chr6.59.v1.SL1-1	gi|597955382|ref|NP_001278035.1|	CUGBP Elav-like family member 3 isoform 4 [Homo sapiens]	465	5e-160
CELF4	KY.Chr6.59.v1.SL1-1	gi|289547605|ref|NP_001166120.1|	CUGBP Elav-like family member 3 isoform 3 [Homo sapiens]	459	2e-158
CELF4	KY.Chr6.59.v1.SL1-1	gi|24762232|ref|NP_068757.2|	CUGBP Elav-like family member 5 isoform 1 [Homo sapiens]	452	9e-155
CELF4	KY.Chr6.59.v1.SL1-1	gi|70780381|ref|NP_443072.3|	CUGBP Elav-like family member 6 isoform 1 [Homo sapiens]	433	3e-147
CELF4	KY.Chr6.59.v1.SL1-1	gi|289547741|ref|NP_001166155.1|	CUGBP Elav-like family member 6 isoform 2 [Homo sapiens]	429	2e-146
CELF4	KY.Chr6.59.v1.SL1-1	gi|289547602|ref|NP_001166119.1|	CUGBP Elav-like family member 3 isoform 2 [Homo sapiens]	399	5e-135
CELF4	KY.Chr6.59.v1.SL1-1	gi|13123778|ref|NP_064565.1|	CUGBP Elav-like family member 4 isoform 1 [Homo sapiens]	399	6e-134
CELF5	KY.Chr6.59.v1.SL1-1	gi|71164894|ref|NP_009116.3|	CUGBP Elav-like family member 3 isoform 1 [Homo sapiens]	469	6e-162
CELF5	KY.Chr6.59.v1.SL1-1	gi|597955386|ref|NP_001278036.1|	CUGBP Elav-like family member 3 isoform 5 [Homo sapiens]	468	4e-161
CELF5	KY.Chr6.59.v1.SL1-1	gi|597955382|ref|NP_001278035.1|	CUGBP Elav-like family member 3 isoform 4 [Homo sapiens]	465	5e-160
CELF5	KY.Chr6.59.v1.SL1-1	gi|289547605|ref|NP_001166120.1|	CUGBP Elav-like family member 3 isoform 3 [Homo sapiens]	459	2e-158
CELF5	KY.Chr6.59.v1.SL1-1	gi|24762232|ref|NP_068757.2|	CUGBP Elav-like family member 5 isoform 1 [Homo sapiens]	452	9e-155
CELF6	KY.Chr6.59.v1.SL1-1	gi|71164894|ref|NP_009116.3|	CUGBP Elav-like family member 3 isoform 1 [Homo sapiens]	469	6e-162
CELF6	KY.Chr6.59.v1.SL1-1	gi|597955386|ref|NP_001278036.1|	CUGBP Elav-like family member 3 isoform 5 [Homo sapiens]	468	4e-161
CELF6	KY.Chr6.59.v1.SL1-1	gi|597955382|ref|NP_001278035.1|	CUGBP Elav-like family member 3 isoform 4 [Homo sapiens]	465	5e-160
CELF6	KY.Chr6.59.v1.SL1-1	gi|289547605|ref|NP_001166120.1|	CUGBP Elav-like family member 3 isoform 3 [Homo sapiens]	459	2e-158
CELF6	KY.Chr6.59.v1.SL1-1	gi|24762232|ref|NP_068757.2|	CUGBP Elav-like family member 5 isoform 1 [Homo sapiens]	452	9e-155
CELF6	KY.Chr6.59.v1.SL1-1	gi|70780381|ref|NP_443072.3|	CUGBP Elav-like family member 6 isoform 1 [Homo sapiens]	433	3e-147
DAZAP1	KY.Chr8.1287.v2.nonSL8-3	gi|25470890|ref|NP_733829.1|	DAZ-associated protein 1 isoform a [Homo sapiens]	204	9e-62
ELAVL1	KY.Chr5.424.v3.nonSL2-3	gi|1023301026|ref|NP_001311138.1|	ELAV-like protein 4 isoform 8 [Homo sapiens]	308	3e-100
ELAVL1	KY.Chr5.424.v3.nonSL2-3	gi|1023301044|ref|NP_001311144.1|	ELAV-like protein 4 isoform 10 [Homo sapiens]	308	5e-100
ELAVL1	KY.Chr5.424.v3.nonSL2-3	gi|221316773|ref|NP_001138249.1|	ELAV-like protein 4 isoform 5 [Homo sapiens]	306	3e-99
ELAVL1	KY.Chr5.424.v3.nonSL2-3	gi|1023301035|ref|NP_001311137.1|	ELAV-like protein 4 isoform 7 [Homo sapiens]	306	6e-99
ELAVL1	KY.Chr5.424.v3.nonSL2-3	gi|1023300909|ref|NP_001311143.1|	ELAV-like protein 4 isoform 13 [Homo sapiens]	304	1e-98
ELAVL1	KY.Chr5.424.v3.nonSL2-3	gi|1023300990|ref|NP_001311141.1|	ELAV-like protein 4 isoform 13 [Homo sapiens]	304	1e-98
ELAVL1	KY.Chr5.424.v3.nonSL2-3	gi|221316767|ref|NP_001138246.1|	ELAV-like protein 4 isoform 2 [Homo sapiens]	304	1e-98
ELAVL1	KY.Chr5.424.v3.nonSL2-3	gi|661567339|ref|NP_001281277.1|	ELAV-like protein 4 isoform 6 [Homo sapiens]	304	2e-98
ELAVL1	KY.Chr5.424.v3.nonSL2-3	gi|221316771|ref|NP_001138248.1|	ELAV-like protein 4 isoform 4 [Homo sapiens]	304	2e-98
ELAVL1	KY.Chr5.424.v3.nonSL2-3	gi|1023301003|ref|NP_001311142.1|	ELAV-like protein 4 isoform 9 [Homo sapiens]	303	4e-98
ELAVL1	KY.Chr5.424.v3.nonSL2-3	gi|221316765|ref|NP_068771.2|	ELAV-like protein 4 isoform 1 [Homo sapiens]	304	4e-98
ELAVL1	KY.Chr5.424.v3.nonSL2-3	gi|283945529|ref|NP_001164666.1|	ELAV-like protein 2 isoform b [Homo sapiens]	302	6e-98
ELAVL1	KY.Chr5.424.v3.nonSL2-3	gi|283945537|ref|NP_001164668.1|	ELAV-like protein 2 isoform b [Homo sapiens]	302	6e-98
ELAVL1	KY.Chr5.424.v3.nonSL2-3	gi|661567333|ref|NP_001138247.2|	ELAV-like protein 4 isoform 3 [Homo sapiens]	303	7e-98
ELAVL1	KY.Chr5.424.v3.nonSL2-3	gi|115511032|ref|NP_004423.2|	ELAV-like protein 2 isoform a [Homo sapiens]	298	2e-96
ELAVL1	KY.Chr5.424.v3.nonSL2-3	gi|38201714|ref|NP_001410.2|	ELAV-like protein 1 [Homo sapiens]	289	3e-93
KHSRP	KY.Chr9.1009.v1.SL1-1	gi|100816392|ref|NP_003925.1|	far upstream element-binding protein 3 [Homo sapiens]	301	1e-93
KHSRP	KY.Chr9.1009.v1.SL1-1	gi|17402900|ref|NP_003893.2|	far upstream element-binding protein 1 isoform 2 [Homo sapiens]	291	1e-88
KHSRP	KY.Chr9.1009.v1.SL1-1	gi|154355000|ref|NP_003676.2|	far upstream element-binding protein 2 [Homo sapiens]	286	2e-86
MSI1	KY.Chr10.1106.v1.SL1-1	gi|20373175|ref|NP_620412.1|	RNA-binding protein Musashi homolog 2 isoform a [Homo sapiens]	305	3e-101
MSI1	KY.Chr10.1106.v1.SL1-1	gi|1016080548|ref|NP_001309180.1|	RNA-binding protein Musashi homolog 2 isoform d [Homo sapiens]	300	2e-100
MSI1	KY.Chr10.1106.v1.SL1-1	gi|25121993|ref|NP_733839.1|	RNA-binding protein Musashi homolog 2 isoform b [Homo sapiens]	297	3e-99
MSI1	KY.Chr10.1106.v1.SL1-1	gi|1016080593|ref|NP_001309179.1|	RNA-binding protein Musashi homolog 2 isoform c [Homo sapiens]	298	2e-98
MSI1	KY.Chr10.1106.v1.SL1-1	gi|4505255|ref|NP_002433.1|	RNA-binding protein Musashi homolog 1 [Homo sapiens]	296	3e-97
SFPQ	KY.Chr6.431.v2.SL1-2	gi|4826998|ref|NP_005057.1|	splicing factor, proline- and glutamine-rich [Homo sapiens]	344	5e-110
hnRNPU	KY.Chr10.4.v1.ND1-1	gi|21536320|ref|NP_653333.1|	heterogeneous nuclear ribonucleoprotein U-like protein 1 isoform d [Homo sapiens]	425	1e-139
hnRNPU	KY.Chr10.4.v1.ND1-1	gi|1007389310|ref|NP_001308137.1|	heterogeneous nuclear ribonucleoprotein U-like protein 1 isoform d [Homo sapiens]	425	1e-139
hnRNPU	KY.Chr10.4.v1.ND1-1	gi|1007389400|ref|NP_001308140.1|	heterogeneous nuclear ribonucleoprotein U-like protein 1 isoform d [Homo sapiens]	425	1e-139
hnRNPU	KY.Chr10.4.v1.ND1-1	gi|874507467|ref|NP_001287945.1|	heterogeneous nuclear ribonucleoprotein U-like protein 1 isoform e [Homo sapiens]	426	2e-139
hnRNPU	KY.Chr10.4.v1.ND1-1	gi|21536326|ref|NP_008971.2|	heterogeneous nuclear ribonucleoprotein U-like protein 1 isoform a [Homo sapiens]	424	4e-138
hnRNPU	KY.Chr10.4.v1.ND1-1	gi|74136883|ref|NP_114032.2|	heterogeneous nuclear ribonucleoprotein U isoform a [Homo sapiens]	412	1e-133
